# Supplementary material for: Ethyl 4-(4-hydroxy­phen­yl)-6-methyl-2-oxo-1,2,3,4-tetra­hydro­pyrimidine-5-carboxyl­ate monohydrate
Source: Acta Crystallogr Sect E Struct Rep Online. 2009 Sep 19;65(Pt 10):o2502. doi: 10.1107/S1600536809037441 (PMC2970344; doi:10.1107/S1600536809037441)
Supplement: Supplementary file 1 [file e-65-o2502-sup1.cif]

##############################################################################
###                                                                        ###
###        Electronic paper (Acta Crystallographica Section E)             ###
###                                                                        ###
##############################################################################
#                                                                            #
# This CIF contains the data in a paper accepted for publication in Acta     #
# Crystallographica Section E. It conforms to the requirements of Notes      #
# for Authors for Section E, and has been peer reviewed under the auspices   #
# of the IUCr Commission on Journals.                                        #
#                                                                            #
# Full details of the Crystallographic Information File format               #
# are given in the paper "The Crystallographic Information File (CIF):       #
# a New Standard Archive File for Crystallography" by S. R. Hall, F. H.      #
# Allen and I. D. Brown [Acta Cryst. (1991), A47, 655-685].                  #
#                                                                            #
# The current version of the core CIF dictionary is obtainable from          #
# ftp://ftp.iucr.org/pub/cif_core.dic. The current version number is 2.4.    #
#                                                                            #
# Software is freely available for graphical display of the structure(s) in  #
# this CIF.  For information consult the CIF home page http://www.iucr.org/  #
# cif/home.html                                                              #
#                                                                            #
# This file may be used for bona fide research purposes within the           #
# scientific community so long as proper attribution is given to the journal # 
# article from which it was obtained.                                        #
#                                                                            #
##############################################################################
                                             
data_global
_audit_creation_method     'SHELXL-97'
_journal_date_recd_electronic     2009-09-15
_journal_date_accepted     2009-09-16
_journal_name_full     'Acta Crystallographica, Section E'
_journal_year     2009
_journal_volume     65
_journal_issue     10
_journal_page_first     o2502
_journal_page_last     o2502
_journal_paper_category     QO
_journal_coeditor_code     HG2566
_publ_contact_author_name
;
 'Dr. Deepak Chopra'
;
_publ_contact_author_address
;
 Indian Institute of Science Education and Research,
 ITI (Gas Rahat Building)
 Bhopal 462023
;
_publ_contact_author_email     dchopra@iiserbhopal.ac.in
_publ_contact_author_fax     '(91) 0755 4092 321'
_publ_contact_author_phone     '(91) 0755 4092 392'
_publ_section_title
;
Ethyl
4-(4-hydroxyphenyl)-6-methyl-2-oxo-1,2,3,4-tetrahydropyrimidine-5-carboxylate
monohydrate
;
loop_
    _publ_author_name
    _publ_author_address
    'Susanta K. Nayak'
;
 Solid State and Structural Chemistry Unit
 Indian Institute of Science
 Bangalore 560 012
 India
;
    'K. N. Venugopala'
;
School of Chemistry
University of KwaZulu-Natal
Durban 4000
South Africa
;
    'Deepak Chopra'
;
Department of Chemistry
Indian Institute of Science Education and Research
Bhopal 462 023
India
;
    'Thavendran Govender'
;
School of Pharmacy and Pharmacology
University of Kwazulu-Natal
Durban 4000, South Africa
;
    'Hendrik G. Kruger'
;
School of Chemistry
University of KwaZulu-Natal
Durban 4000
South Africa
;
    'Glenn E. M. Maguire'
;
School of Chemistry
University of KwaZulu-Natal
Durban 4000
South Africa
;
    'Guru Row, T. N. '
;
Solid State and Structural Chemistry Unit
 Indian Institute of Science
 Bangalore 560 012
 India
;
data_I
_chemical_name_systematic
;
Ethyl
4-(4-hydroxyphenyl)-6-methyl-2-oxo-1,2,3,4-tetrahydropyrimidine-5-carboxylate
monohydrate
;
_chemical_name_common     ?
_chemical_formula_moiety     'C14 H16 N2 O4, H2 O'
_chemical_formula_sum     'C14 H18 N2 O5'
_chemical_formula_structural     ?
_chemical_formula_iupac     'C14 H16 N2 O4, H2 O'
_chemical_formula_weight     294.30
_chemical_melting_point     ?
_symmetry_cell_setting     Triclinic
_symmetry_space_group_name_H-M     'P -1'
_symmetry_space_group_name_Hall     '-P 1'
loop_
    _symmetry_equiv_pos_site_id
    _symmetry_equiv_pos_as_xyz
    1 x,y,z
    2 -x,-y,-z
_cell_length_a     5.6859(2)
_cell_length_b     10.7190(5)
_cell_length_c     12.1980(5)
_cell_angle_alpha     85.267(3)
_cell_angle_beta     83.990(3)
_cell_angle_gamma     74.936(4)
_cell_volume     712.76(6)
_cell_formula_units_Z     2
_cell_measurement_reflns_used     400
_cell_measurement_theta_min     0.97
_cell_measurement_theta_max     27.98
_cell_measurement_temperature     292(2)
_cell_special_details
;
;
_exptl_crystal_description     'plate'
_exptl_crystal_colour     'colorless'
_exptl_crystal_size_max     0.38
_exptl_crystal_size_mid     0.24
_exptl_crystal_size_min     0.15
_exptl_crystal_size_rad     ?
_exptl_crystal_density_diffrn     1.371
_exptl_crystal_density_meas     ?
_exptl_crystal_density_method     'Not Measured'
_exptl_crystal_F_000     312
_exptl_absorpt_coefficient_mu     0.105
_exptl_absorpt_correction_type     'multi-scan'
_exptl_absorpt_process_details     '(CrysAlisPro; Oxford Diffraction, 2009)'
_exptl_absorpt_correction_T_min     0.9512
_exptl_absorpt_correction_T_max     0.9844
_exptl_special_details
;
CrysAlisPro, Oxford Diffraction Ltd.,
Version 1.171.33.34d
Empirical absorption correction using spherical harmonics,
implemented in SCALE3 ABSPACK scaling algorithm.
;
_diffrn_ambient_temperature     292(2)
_diffrn_radiation_type     'Mo K\a'
_diffrn_radiation_wavelength     0.7107
_diffrn_radiation_source     'Enhance (Mo) X-ray Source'
_diffrn_radiation_monochromator     'graphite'
_diffrn_measurement_device_type
                                  'Goniometer Xcalibur with Eos (Nova) detector'
_diffrn_measurement_method     \w
_diffrn_detector_area_resol_mean     16.0839
_diffrn_reflns_number     18207
_diffrn_reflns_av_R_equivalents     0.0337
_diffrn_reflns_av_sigmaI/netI     0.0225
_diffrn_reflns_theta_min     3.36
_diffrn_reflns_theta_max     26.00
_diffrn_reflns_theta_full     26.00
_diffrn_measured_fraction_theta_max     0.999
_diffrn_measured_fraction_theta_full     0.999
_diffrn_reflns_limit_h_min     -7
_diffrn_reflns_limit_h_max     7
_diffrn_reflns_limit_k_min     -13
_diffrn_reflns_limit_k_max     13
_diffrn_reflns_limit_l_min     -15
_diffrn_reflns_limit_l_max     15
_diffrn_reflns_reduction_process
;
;
_refine_special_details
;
Refinement of <i>F</i>^2^ against ALL reflections. The weighted <i>R</i>-factor
<i>wR</i> and goodness of fit <i>S</i> are based on <i>F</i>^2^, conventional
<i>R</i>-factors <i>R</i> are based on <i>F</i>, with <i>F</i> set to zero for
negative <i>F</i>^2^. The threshold expression of <i>F</i>^2^ >
\s(<i>F</i>^2^) is used only for calculating <i>R</i>-factors(gt) <i>etc</i>.
and is not relevant to the choice of reflections for refinement.
<i>R</i>-factors based on <i>F</i>^2^ are statistically about twice as large
as those based on <i>F</i>, and <i>R</i>- factors based on ALL data will be
even larger.
;
_reflns_number_total     2792
_reflns_number_gt     2109
_reflns_threshold_expression     I>2\s(I)
_refine_ls_structure_factor_coef     Fsqd
_refine_ls_matrix_type     full
_refine_ls_R_factor_all     0.0516
_refine_ls_R_factor_gt     0.0370
_refine_ls_wR_factor_gt     0.0978
_refine_ls_wR_factor_ref     0.1016
_refine_ls_goodness_of_fit_ref     1.085
_refine_ls_restrained_S_all     1.085
_refine_ls_number_reflns     2792
_refine_ls_number_parameters     201
_refine_ls_number_restraints     0
_refine_ls_hydrogen_treatment     mixed
_refine_ls_weighting_scheme     calc
_refine_ls_weighting_details
          'calc w=1/[\s^2^(Fo^2^)+(0.046P)^2^+0.1184P] where P=(Fo^2^+2Fc^2^)/3'
_atom_sites_solution_hydrogens     geom
_atom_sites_solution_primary     direct
_atom_sites_solution_secondary     difmap
_refine_ls_shift/su_max     ?
_refine_ls_shift/su_max_lt     0.000
_refine_ls_shift/su_mean     0.000
_refine_diff_density_max     0.185
_refine_diff_density_min     -0.140
_refine_ls_extinction_method     none
_refine_ls_extinction_coef     ?
loop_
    _atom_type_symbol
    _atom_type_description
    _atom_type_scat_dispersion_real
    _atom_type_scat_dispersion_imag
    _atom_type_scat_source
    O O 0.0106 0.0060 'International Tables Vol C Tables 4.2.6.8 and 6.1.1.4'
    N N 0.0061 0.0033 'International Tables Vol C Tables 4.2.6.8 and 6.1.1.4'
    H H 0.0000 0.0000 'International Tables Vol C Tables 4.2.6.8 and 6.1.1.4'
    C C 0.0033 0.0016 'International Tables Vol C Tables 4.2.6.8 and 6.1.1.4'
_computing_data_collection     'CrysAlis Pro (Oxford Diffraction, 2009)'
_computing_cell_refinement     'CrysAlis Pro (Oxford Diffraction, 2009)'
_computing_data_reduction     'CrysAlis Pro (Oxford Diffraction, 2009)'
_computing_structure_solution     'SHELXL97 (Sheldrick, 2008)'
_computing_structure_refinement     'SHELXL97 (Sheldrick, 2008)'
_computing_molecular_graphics
'ORTEP-3 for Windows (Farrugia, 1997) and CAMERON (Watkin <i>et al.</i>,  1993)'
_computing_publication_material     'PLATON (Spek, 2009)'
loop_
    _atom_site_type_symbol
    _atom_site_label
    _atom_site_fract_x
    _atom_site_fract_y
    _atom_site_fract_z
    _atom_site_U_iso_or_equiv
    _atom_site_adp_type
    _atom_site_calc_flag
    _atom_site_refinement_flags
    _atom_site_occupancy
    _atom_site_disorder_assembly
    _atom_site_disorder_group
    H H1W 0.159(5) 0.640(3) 0.786(2) 0.096(9) Uiso d . 1 . .
    H H2W 0.059(4) 0.773(3) 0.799(2) 0.096(8) Uiso d . 1 . .
    O O1 0.9249(2) -0.09595(10) 0.89786(9) 0.0468(3) Uani d . 1 . .
    O O4 0.4417(2) 0.21103(11) 0.32278(8) 0.0479(3) Uani d . 1 . .
    H H4 0.5634 0.2371 0.3022 0.072 Uiso calc R 1 . .
    O O3 -0.0136(2) 0.32510(10) 0.79355(9) 0.0446(3) Uani d . 1 . .
    C C9 0.3842(3) 0.14292(13) 0.66438(12) 0.0322(3) Uani d . 1 . .
    C C4 0.3717(3) 0.11045(13) 0.78842(12) 0.0346(3) Uani d . 1 . .
    H H4A 0.2225 0.0817 0.8101 0.041 Uiso calc R 1 . .
    N N2 0.5830(2) 0.00283(11) 0.81312(10) 0.0400(3) Uani d . 1 . .
    H H2 0.6038 -0.0650 0.7766 0.048 Uiso calc R 1 . .
    C C5 0.1804(3) 0.34545(15) 0.83520(12) 0.0391(4) Uani d . 1 . .
    C C1 0.7456(3) -0.00217(14) 0.88495(12) 0.0352(3) Uani d . 1 . .
    N N1 0.7088(2) 0.10279(12) 0.94695(10) 0.0416(3) Uani d . 1 . .
    H H1 0.8040 0.0987 0.9982 0.050 Uiso calc R 1 . .
    C C3 0.3665(3) 0.22455(14) 0.85610(12) 0.0348(3) Uani d . 1 . .
    C C12 0.4247(3) 0.19198(14) 0.43558(12) 0.0366(4) Uani d . 1 . .
    C C13 0.5795(3) 0.22773(15) 0.50023(12) 0.0396(4) Uani d . 1 . .
    H H13 0.6971 0.2686 0.4677 0.047 Uiso calc R 1 . .
    C C14 0.5585(3) 0.20247(14) 0.61345(12) 0.0378(4) Uani d . 1 . .
    H H14 0.6642 0.2261 0.6563 0.045 Uiso calc R 1 . .
    C C11 0.2467(3) 0.13405(15) 0.48509(13) 0.0407(4) Uani d . 1 . .
    H H11 0.1395 0.1117 0.4423 0.049 Uiso calc R 1 . .
    C C2 0.5263(3) 0.21559(14) 0.93180(12) 0.0368(4) Uani d . 1 . .
    C C10 0.2282(3) 0.10937(14) 0.59840(13) 0.0379(4) Uani d . 1 . .
    H H10 0.1090 0.0696 0.6309 0.046 Uiso calc R 1 . .
    C C6 -0.1877(3) 0.43911(17) 0.74982(15) 0.0515(4) Uani d . 1 . .
    H H6A -0.1987 0.5121 0.7938 0.062 Uiso calc R 1 . .
    H H6B -0.3484 0.4227 0.7537 0.062 Uiso calc R 1 . .
    O O2 0.1978(2) 0.45309(11) 0.85073(11) 0.0594(4) Uani d . 1 . .
    C C8 0.5280(4) 0.31579(16) 1.01034(14) 0.0541(5) Uani d . 1 . .
    H H8A 0.3836 0.3856 1.0053 0.081 Uiso calc R 1 . .
    H H8B 0.6701 0.3484 0.9917 0.081 Uiso calc R 1 . .
    H H8C 0.5316 0.2776 1.0843 0.081 Uiso calc R 1 . .
    C C7 -0.1064(4) 0.47022(19) 0.63274(16) 0.0673(6) Uani d . 1 . .
    H H7A -0.0706 0.3936 0.5920 0.101 Uiso calc R 1 . .
    H H7B 0.0377 0.5015 0.6304 0.101 Uiso calc R 1 . .
    H H7C -0.2341 0.5355 0.6005 0.101 Uiso calc R 1 . .
    O O5W 0.1583(3) 0.71105(16) 0.75335(11) 0.0583(4) Uani d . 1 . .
loop_
    _atom_site_aniso_label
    _atom_site_aniso_U_11
    _atom_site_aniso_U_22
    _atom_site_aniso_U_33
    _atom_site_aniso_U_12
    _atom_site_aniso_U_13
    _atom_site_aniso_U_23
    O1 0.0563(7) 0.0347(6) 0.0454(6) 0.0015(5) -0.0149(5) -0.0075(5)
    O4 0.0647(8) 0.0479(7) 0.0323(6) -0.0128(6) -0.0113(5) -0.0060(5)
    O3 0.0406(6) 0.0380(6) 0.0526(7) -0.0044(5) -0.0058(5) -0.0040(5)
    C9 0.0347(8) 0.0270(7) 0.0340(8) -0.0034(6) -0.0057(6) -0.0065(6)
    C4 0.0376(8) 0.0309(8) 0.0355(8) -0.0085(6) -0.0030(6) -0.0040(6)
    N2 0.0543(8) 0.0273(7) 0.0376(7) -0.0035(6) -0.0129(6) -0.0076(5)
    C5 0.0446(9) 0.0366(9) 0.0337(8) -0.0068(7) 0.0009(7) -0.0055(6)
    C1 0.0470(9) 0.0292(8) 0.0282(7) -0.0077(7) -0.0026(7) -0.0009(6)
    N1 0.0540(9) 0.0349(7) 0.0351(7) -0.0043(6) -0.0139(6) -0.0075(5)
    C3 0.0422(9) 0.0321(8) 0.0291(7) -0.0082(7) 0.0005(6) -0.0046(6)
    C12 0.0457(9) 0.0292(8) 0.0323(8) -0.0008(7) -0.0097(7) -0.0071(6)
    C13 0.0460(9) 0.0399(9) 0.0357(8) -0.0154(7) -0.0034(7) -0.0053(6)
    C14 0.0416(9) 0.0406(9) 0.0352(8) -0.0131(7) -0.0096(7) -0.0081(6)
    C11 0.0390(9) 0.0409(9) 0.0440(9) -0.0057(7) -0.0170(7) -0.0106(7)
    C2 0.0491(9) 0.0305(8) 0.0291(7) -0.0073(7) -0.0014(7) -0.0039(6)
    C10 0.0342(8) 0.0362(8) 0.0442(9) -0.0080(7) -0.0066(7) -0.0057(7)
    C6 0.0433(10) 0.0427(10) 0.0637(11) 0.0012(8) -0.0094(8) -0.0089(8)
    O2 0.0660(8) 0.0335(7) 0.0786(9) -0.0046(6) -0.0223(7) -0.0095(6)
    C8 0.0767(13) 0.0410(10) 0.0427(9) -0.0033(9) -0.0164(9) -0.0146(7)
    C7 0.0882(16) 0.0475(11) 0.0607(12) -0.0030(10) -0.0195(11) -0.0001(9)
    O5W 0.0737(10) 0.0535(9) 0.0480(8) -0.0163(7) -0.0009(7) -0.0085(7)
_geom_special_details
;
All e.s.d.'s (except the e.s.d. in the dihedral angle between two l.s. planes)
are estimated using the full covariance matrix. The cell e.s.d.'s are taken
into account individually in the estimation of e.s.d.'s in distances, angles
and torsion angles; correlations between e.s.d.'s in cell parameters are only
used when they are defined by crystal symmetry. An approximate (isotropic)
treatment of cell e.s.d.'s is used for estimating e.s.d.'s involving l.s.
planes.
;
loop_
    _geom_bond_atom_site_label_1
    _geom_bond_atom_site_label_2
    _geom_bond_site_symmetry_2
    _geom_bond_distance
    _geom_bond_publ_flag
    O1 C1 . 1.2450(18) ?
    O4 C12 . 1.3712(18) ?
    O4 H4 . 0.8200 ?
    O3 C5 . 1.3354(19) ?
    O3 C6 . 1.4601(19) ?
    C9 C14 . 1.382(2) ?
    C9 C10 . 1.388(2) ?
    C9 C4 . 1.523(2) ?
    C4 N2 . 1.4710(18) ?
    C4 C3 . 1.523(2) ?
    C4 H4A . 0.9800 ?
    N2 C1 . 1.3268(19) ?
    N2 H2 . 0.8600 ?
    C5 O2 . 1.2150(19) ?
    C5 C3 . 1.467(2) ?
    C1 N1 . 1.3662(19) ?
    N1 C2 . 1.3872(19) ?
    N1 H1 . 0.8600 ?
    C3 C2 . 1.343(2) ?
    C12 C11 . 1.382(2) ?
    C12 C13 . 1.383(2) ?
    C13 C14 . 1.384(2) ?
    C13 H13 . 0.9300 ?
    C14 H14 . 0.9300 ?
    C11 C10 . 1.384(2) ?
    C11 H11 . 0.9300 ?
    C2 C8 . 1.500(2) ?
    C10 H10 . 0.9300 ?
    C6 C7 . 1.493(3) ?
    C6 H6A . 0.9700 ?
    C6 H6B . 0.9700 ?
    C8 H8A . 0.9600 ?
    C8 H8B . 0.9600 ?
    C8 H8C . 0.9600 ?
    C7 H7A . 0.9600 ?
    C7 H7B . 0.9600 ?
    C7 H7C . 0.9600 ?
    O5W H1W . 0.83(3) ?
    O5W H2W . 0.93(3) ?
loop_
    _geom_angle_atom_site_label_1
    _geom_angle_atom_site_label_2
    _geom_angle_atom_site_label_3
    _geom_angle_site_symmetry_1
    _geom_angle_site_symmetry_3
    _geom_angle
    _geom_angle_publ_flag
    C12 O4 H4 . . 109.5 ?
    C5 O3 C6 . . 116.65(13) ?
    C14 C9 C10 . . 117.91(13) ?
    C14 C9 C4 . . 120.72(13) ?
    C10 C9 C4 . . 121.32(13) ?
    N2 C4 C9 . . 108.75(11) ?
    N2 C4 C3 . . 109.61(12) ?
    C9 C4 C3 . . 113.46(12) ?
    N2 C4 H4A . . 108.3 ?
    C9 C4 H4A . . 108.3 ?
    C3 C4 H4A . . 108.3 ?
    C1 N2 C4 . . 127.84(12) ?
    C1 N2 H2 . . 116.1 ?
    C4 N2 H2 . . 116.1 ?
    O2 C5 O3 . . 122.53(15) ?
    O2 C5 C3 . . 125.31(15) ?
    O3 C5 C3 . . 112.14(13) ?
    O1 C1 N2 . . 123.60(13) ?
    O1 C1 N1 . . 119.71(14) ?
    N2 C1 N1 . . 116.69(13) ?
    C1 N1 C2 . . 123.59(13) ?
    C1 N1 H1 . . 118.2 ?
    C2 N1 H1 . . 118.2 ?
    C2 C3 C5 . . 120.99(13) ?
    C2 C3 C4 . . 121.53(13) ?
    C5 C3 C4 . . 117.47(13) ?
    O4 C12 C11 . . 118.08(13) ?
    O4 C12 C13 . . 122.33(15) ?
    C11 C12 C13 . . 119.58(14) ?
    C12 C13 C14 . . 119.76(15) ?
    C12 C13 H13 . . 120.1 ?
    C14 C13 H13 . . 120.1 ?
    C9 C14 C13 . . 121.54(14) ?
    C9 C14 H14 . . 119.2 ?
    C13 C14 H14 . . 119.2 ?
    C12 C11 C10 . . 119.95(14) ?
    C12 C11 H11 . . 120.0 ?
    C10 C11 H11 . . 120.0 ?
    C3 C2 N1 . . 120.40(13) ?
    C3 C2 C8 . . 126.94(14) ?
    N1 C2 C8 . . 112.60(13) ?
    C11 C10 C9 . . 121.23(14) ?
    C11 C10 H10 . . 119.4 ?
    C9 C10 H10 . . 119.4 ?
    O3 C6 C7 . . 109.76(14) ?
    O3 C6 H6A . . 109.7 ?
    C7 C6 H6A . . 109.7 ?
    O3 C6 H6B . . 109.7 ?
    C7 C6 H6B . . 109.7 ?
    H6A C6 H6B . . 108.2 ?
    C2 C8 H8A . . 109.5 ?
    C2 C8 H8B . . 109.5 ?
    H8A C8 H8B . . 109.5 ?
    C2 C8 H8C . . 109.5 ?
    H8A C8 H8C . . 109.5 ?
    H8B C8 H8C . . 109.5 ?
    C6 C7 H7A . . 109.5 ?
    C6 C7 H7B . . 109.5 ?
    H7A C7 H7B . . 109.5 ?
    C6 C7 H7C . . 109.5 ?
    H7A C7 H7C . . 109.5 ?
    H7B C7 H7C . . 109.5 ?
    H1W O5W H2W . . 105(2) ?
loop_
    _geom_torsion_atom_site_label_1
    _geom_torsion_atom_site_label_2
    _geom_torsion_atom_site_label_3
    _geom_torsion_atom_site_label_4
    _geom_torsion_site_symmetry_1
    _geom_torsion_site_symmetry_2
    _geom_torsion_site_symmetry_3
    _geom_torsion_site_symmetry_4
    _geom_torsion
    _geom_torsion_publ_flag
    C14 C9 C4 N2 . . . . -71.27(17) ?
    C10 C9 C4 N2 . . . . 106.19(15) ?
    C14 C9 C4 C3 . . . . 50.98(18) ?
    C10 C9 C4 C3 . . . . -131.56(14) ?
    C9 C4 N2 C1 . . . . 126.81(16) ?
    C3 C4 N2 C1 . . . . 2.3(2) ?
    C6 O3 C5 O2 . . . . 10.0(2) ?
    C6 O3 C5 C3 . . . . -168.50(13) ?
    C4 N2 C1 O1 . . . . -177.32(14) ?
    C4 N2 C1 N1 . . . . 2.8(2) ?
    O1 C1 N1 C2 . . . . 174.44(14) ?
    N2 C1 N1 C2 . . . . -5.6(2) ?
    O2 C5 C3 C2 . . . . 26.2(2) ?
    O3 C5 C3 C2 . . . . -155.34(14) ?
    O2 C5 C3 C4 . . . . -153.49(16) ?
    O3 C5 C3 C4 . . . . 24.92(18) ?
    N2 C4 C3 C2 . . . . -5.05(19) ?
    C9 C4 C3 C2 . . . . -126.82(15) ?
    N2 C4 C3 C5 . . . . 174.68(12) ?
    C9 C4 C3 C5 . . . . 52.91(18) ?
    O4 C12 C13 C14 . . . . -178.02(14) ?
    C11 C12 C13 C14 . . . . 1.5(2) ?
    C10 C9 C14 C13 . . . . -0.3(2) ?
    C4 C9 C14 C13 . . . . 177.20(13) ?
    C12 C13 C14 C9 . . . . -0.6(2) ?
    O4 C12 C11 C10 . . . . 177.99(13) ?
    C13 C12 C11 C10 . . . . -1.6(2) ?
    C5 C3 C2 N1 . . . . -176.83(13) ?
    C4 C3 C2 N1 . . . . 2.9(2) ?
    C5 C3 C2 C8 . . . . 5.9(2) ?
    C4 C3 C2 C8 . . . . -174.35(15) ?
    C1 N1 C2 C3 . . . . 2.9(2) ?
    C1 N1 C2 C8 . . . . -179.51(15) ?
    C12 C11 C10 C9 . . . . 0.7(2) ?
    C14 C9 C10 C11 . . . . 0.3(2) ?
    C4 C9 C10 C11 . . . . -177.23(13) ?
    C5 O3 C6 C7 . . . . 85.59(18) ?
loop_
    _geom_hbond_atom_site_label_D
    _geom_hbond_atom_site_label_H
    _geom_hbond_atom_site_label_A
    _geom_hbond_site_symmetry_A
    _geom_hbond_distance_DH
    _geom_hbond_distance_HA
    _geom_hbond_distance_DA
    _geom_hbond_angle_DHA
    _geom_hbond_publ_flag
    N1 H1 O1 2_757 0.8600 2.09 2.9411(17) 171.00 yes
    O5W H1W O2 . 0.83(3) 2.06(3) 2.881(2) 172(3) yes
    N2 H2 O4 2_656 0.8600 2.14 2.978(2) 165.00 yes
    O5W H2W O1 1_465 0.93(3) 1.88(3) 2.799(2) 167(2) yes
    O4 H4 O5W 2_666 0.8200 1.86 2.674(2) 176.00 yes
