# Supplementary material for: Ethyl 4-(4-hydroxy­phen­yl)-6-methyl-2-oxo-1,2,3,4-tetra­hydro­pyrimidine-5-carboxyl­ate monohydrate
Source: Acta Crystallogr Sect E Struct Rep Online. 2009 Sep 19;65(Pt 10):o2502. doi: 10.1107/S1600536809037441 (PMC2970344; doi:10.1107/S1600536809037441)
Supplement: Supplementary file 2 [file e-65-o2502-Isup2.hkl]

#
# h,k,l, Fc-squared, Fo-squared, sigma(Fo-squared) and status flag
#
data_I
_shelx_title ' 04OH in P-1'
_shelx_refln_list_code          4
_shelx_F_calc_maximum       89.38
_exptl_crystal_F_000       312.00
_reflns_d_resolution_high  0.8107
 
loop_
 _symmetry_equiv_pos_as_xyz
 'x, y, z'
 '-x, -y, -z'
 
_cell_length_a     5.6859
_cell_length_b    10.7190
_cell_length_c    12.1980
_cell_angle_alpha  85.267
_cell_angle_beta   83.990
_cell_angle_gamma  74.936
 
_shelx_F_squared_multiplier     1.000
 
loop_
 _refln_index_h
 _refln_index_k
 _refln_index_l
 _refln_F_squared_calc
 _refln_F_squared_meas
 _refln_F_squared_sigma
 _refln_observed_status
   1   0   0     1503.49     1360.72      6.28 o
   2   0   0       12.01       12.35      0.61 o
   3   0   0      174.76      175.78      2.16 o
   4   0   0        0.71        4.26      0.56 o
   5   0   0      145.69      148.03      3.86 o
   6   0   0       14.50       16.13      2.31 o
  -6   1   0        3.47        3.32      1.78 o
  -5   1   0       11.58       10.61      1.11 o
  -4   1   0        0.66        0.79      0.69 o
  -3   1   0      203.42      221.95      2.82 o
  -2   1   0       79.74       79.05      1.25 o
  -1   1   0      930.89      872.55      3.93 o
   1   1   0     3942.78     3644.31     16.06 o
   2   1   0      120.32      124.01      1.80 o
   3   1   0      234.73      237.92      2.57 o
   4   1   0        0.00        0.20      0.48 o
   5   1   0        0.64        1.22      0.85 o
   6   1   0      196.98      207.93      6.21 o
  -6   2   0       10.88       11.05      2.19 o
  -5   2   0        0.20        0.44      1.27 o
  -4   2   0        1.67        1.88      0.69 o
  -3   2   0      212.24      216.80      2.63 o
  -2   2   0     1130.71     1149.42      6.32 o
  -1   2   0     5195.59     5106.16     16.90 o
   0   2   0      725.30      712.89      4.69 o
   1   2   0      185.21      173.09      1.05 o
   2   2   0     1610.33     1514.65     13.22 o
   3   2   0      212.55      222.75      2.42 o
   4   2   0        0.30        0.07      0.52 o
   5   2   0       20.20       21.63      1.26 o
   6   2   0       54.84       55.51      3.56 o
  -6   3   0       29.47       30.73      2.84 o
  -5   3   0        7.96        7.14      1.51 o
  -4   3   0        1.57        1.33      0.73 o
  -3   3   0       50.26       56.58      1.65 o
  -2   3   0      174.71      199.70      2.07 o
  -1   3   0     1984.03     1957.85      8.24 o
   0   3   0      727.33      760.88      4.78 o
   1   3   0        2.16        1.63      0.20 o
   2   3   0       47.36       55.07      1.15 o
   3   3   0       12.10       23.83      1.31 o
   4   3   0      140.11      150.22      2.34 o
   5   3   0       22.13       23.69      1.50 o
   6   3   0        6.47        5.85      1.48 o
  -5   4   0        0.16        0.00      1.52 o
  -4   4   0        0.66        2.01      1.14 o
  -3   4   0       56.89       57.93      1.63 o
  -2   4   0      434.42      449.50      4.00 o
  -1   4   0      715.19      758.31      4.59 o
   0   4   0       33.63       37.32      1.01 o
   1   4   0      220.95      205.22      1.49 o
   2   4   0       32.85       29.70      0.69 o
   3   4   0      184.11      179.04      3.57 o
   4   4   0       19.26       29.58      1.96 o
   5   4   0        0.49        0.00      0.96 o
   6   4   0        0.17        0.38      1.24 o
  -5   5   0        7.26        8.79      1.66 o
  -4   5   0        8.86        7.22      1.33 o
  -3   5   0       35.91       32.66      1.64 o
  -2   5   0      125.49      132.71      2.68 o
  -1   5   0     2180.36     2232.56     17.55 o
   0   5   0       91.26       94.29      1.82 o
   1   5   0      951.88      954.69      7.28 o
   2   5   0      225.39      231.95      3.41 o
   3   5   0        2.74        4.97      0.58 o
   4   5   0       64.27       62.23      2.13 o
   5   5   0        4.62        4.68      1.09 o
   6   5   0        9.00        9.63      1.48 o
  -5   6   0        0.03        0.35      1.57 o
  -4   6   0       12.46        7.45      1.49 o
  -3   6   0        2.89       12.40      1.23 o
  -2   6   0       85.04       82.60      2.28 o
  -1   6   0       16.18       18.40      1.12 o
   0   6   0        9.18       10.43      0.83 o
   1   6   0        0.05        0.17      0.37 o
   2   6   0       11.78        8.56      0.54 o
   3   6   0        8.52        7.39      0.77 o
   4   6   0        9.55        9.38      1.22 o
   5   6   0       68.52       68.86      2.47 o
   6   6   0        5.66       11.59      1.75 o
  -4   7   0        2.81        3.23      1.44 o
  -3   7   0       25.22       23.61      1.62 o
  -2   7   0      262.42      257.83      5.09 o
  -1   7   0       18.00       18.41      1.21 o
   0   7   0        5.70        7.56      0.82 o
   1   7   0      106.17      103.34      2.25 o
   2   7   0      212.25      222.89      2.80 o
   3   7   0       42.68       37.22      1.26 o
   4   7   0       18.53       15.65      1.24 o
   5   7   0        6.97        6.99      1.10 o
   6   7   0        5.75        8.31      1.76 o
  -4   8   0        0.02        4.94      1.78 o
  -3   8   0       25.43       19.67      1.58 o
  -2   8   0      171.36      155.00      3.38 o
  -1   8   0       88.77       89.03      2.54 o
   0   8   0        0.12        2.38      0.55 o
   1   8   0        8.23        7.94      0.93 o
   2   8   0        6.69        8.68      0.76 o
   3   8   0       57.92       58.16      1.67 o
   4   8   0       23.80       21.59      1.33 o
   5   8   0       19.63       17.79      2.14 o
   6   8   0        0.13        0.00      2.09 o
  -3   9   0       24.09       25.09      1.95 o
  -2   9   0        2.10        0.99      1.14 o
  -1   9   0        0.23        0.00      1.11 o
   0   9   0      997.50      989.28     10.61 o
   1   9   0      188.01      192.21      4.62 o
   2   9   0        0.97        0.94      0.66 o
   3   9   0       25.15       24.82      1.45 o
   4   9   0       42.32       36.60      2.89 o
   5   9   0       33.97       35.42      2.70 o
   6   9   0        7.13       11.45      2.48 o
  -3  10   0        0.13        0.58      1.51 o
  -2  10   0       20.75       18.41      1.66 o
  -1  10   0       12.40       12.64      1.53 o
   0  10   0      130.03      132.16      4.34 o
   1  10   0      135.92      145.99      4.29 o
   2  10   0       29.88       28.70      1.82 o
   3  10   0       11.57        8.15      2.04 o
   4  10   0        0.12        0.11      1.65 o
   5  10   0        1.94        2.28      1.79 o
  -2  11   0       31.94       44.90      2.80 o
  -1  11   0       17.74       21.24      1.94 o
   0  11   0        7.30       11.73      1.75 o
   1  11   0       24.54       26.38      2.03 o
   2  11   0       19.41       20.22      2.12 o
   3  11   0        8.43       10.50      1.82 o
   4  11   0        0.72        0.00      1.89 o
   5  11   0        2.62        4.14      2.07 o
  -1  12   0       14.02       15.76      1.88 o
   0  12   0       10.76        9.96      1.77 o
   1  12   0        9.92        9.56      1.69 o
   2  12   0        4.99        3.96      1.77 o
   3  12   0        1.83        0.61      1.86 o
   4  12   0       10.89       10.20      2.19 o
   1  13   0        0.15        2.59      1.92 o
   2  13   0        1.54        2.18      1.95 o
  -2 -13   1        1.32        0.15      1.97 o
  -1 -13   1        3.25        2.69      1.84 o
  -4 -12   1        0.42        1.34      2.07 o
  -3 -12   1        4.68        2.08      1.84 o
  -2 -12   1        1.09        2.47      1.71 o
  -1 -12   1       23.48       21.90      1.92 o
   0 -12   1       20.48       18.79      2.32 o
   1 -12   1       11.17       11.05      1.95 o
  -5 -11   1       10.96       11.37      2.20 o
  -4 -11   1        0.12        0.93      1.76 o
  -3 -11   1        1.46        1.96      1.55 o
  -2 -11   1       98.06       96.91      4.08 o
  -1 -11   1       90.71       97.84      3.82 o
   0 -11   1       36.09       35.07      2.57 o
   1 -11   1        0.18        0.70      1.42 o
   2 -11   1        0.09        0.00      1.49 o
  -5 -10   1        0.45        0.15      2.00 o
  -4 -10   1        0.34        2.54      1.74 o
  -3 -10   1        4.97        6.86      1.65 o
  -2 -10   1        1.87        0.48      0.92 o
  -1 -10   1       38.57       39.10      2.16 o
   0 -10   1       15.64       13.02      1.68 o
   1 -10   1       37.21       38.30      2.31 o
   2 -10   1        0.22        0.00      1.25 o
   3 -10   1        0.59        0.54      1.73 o
  -6  -9   1        0.01        0.00      2.53 o
  -5  -9   1        1.88        1.95      1.81 o
  -4  -9   1       36.07       31.92      2.68 o
  -3  -9   1       38.67       42.48      2.05 o
  -2  -9   1        2.34        2.71      0.69 o
  -1  -9   1        0.10        0.00      1.02 o
   0  -9   1        7.56        7.68      1.42 o
   1  -9   1        0.01        0.00      1.09 o
   2  -9   1        2.92        2.20      1.26 o
   3  -9   1        0.35        1.76      1.38 o
  -6  -8   1        4.10        4.43      2.40 o
  -5  -8   1        0.52        0.00      1.14 o
  -4  -8   1        7.27        8.15      1.17 o
  -3  -8   1        2.21        1.45      0.60 o
  -2  -8   1        1.56        1.35      0.55 o
  -1  -8   1       23.00       21.77      1.29 o
   0  -8   1      124.41      129.00      3.61 o
   1  -8   1        5.11        5.21      1.12 o
   2  -8   1       68.04       71.10      2.87 o
   3  -8   1        2.74        2.75      1.25 o
   4  -8   1        3.56        3.87      1.69 o
  -6  -7   1        4.30        3.22      1.75 o
  -5  -7   1        0.36        0.00      1.14 o
  -4  -7   1        1.57        1.25      0.79 o
  -3  -7   1       26.39       24.56      1.03 o
  -2  -7   1       44.34       38.40      1.13 o
  -1  -7   1      744.41      769.72     11.21 o
   0  -7   1       33.74       30.02      1.75 o
   1  -7   1      124.96      127.28      2.35 o
   2  -7   1        6.28        5.94      0.96 o
   3  -7   1        9.71        9.35      1.23 o
   4  -7   1        4.47        5.11      1.56 o
  -6  -6   1        3.01        1.59      1.76 o
  -5  -6   1       55.81       59.88      2.36 o
  -4  -6   1       19.14       19.73      1.38 o
  -3  -6   1       40.69       39.01      1.11 o
  -2  -6   1        2.52        4.23      0.48 o
  -1  -6   1      107.20      104.15      1.57 o
   0  -6   1       91.62       83.19      2.45 o
   1  -6   1        4.55        2.54      0.57 o
   2  -6   1        3.37        3.19      0.80 o
   3  -6   1       64.41       57.97      2.41 o
   4  -6   1       10.77        9.47      1.71 o
   5  -6   1       13.97       14.66      3.32 o
  -6  -5   1        1.48        1.89      1.51 o
  -5  -5   1        6.09        6.24      1.10 o
  -4  -5   1       89.41       86.06      2.16 o
  -3  -5   1       72.42       79.99      1.50 o
  -2  -5   1      163.82      171.43      1.88 o
  -1  -5   1       82.91       80.82      1.00 o
   0  -5   1      103.15      113.68      2.54 o
   1  -5   1       11.84        7.88      0.73 o
   2  -5   1        7.72        9.79      0.97 o
   3  -5   1        5.02        4.77      0.96 o
   4  -5   1      119.37      102.41      3.81 o
   5  -5   1        4.29        5.15      1.83 o
  -6  -4   1        0.01        0.99      1.36 o
  -5  -4   1        7.65        8.57      0.97 o
  -4  -4   1       95.40       96.93      1.65 o
  -3  -4   1      186.79      163.26      2.30 o
  -2  -4   1     1628.29     1690.13     10.65 o
  -1  -4   1      385.06      359.53      2.32 o
   0  -4   1      107.78      130.85      1.83 o
   1  -4   1      375.31      405.19      3.15 o
   2  -4   1       41.15       35.34      1.47 o
   3  -4   1      141.85      134.97      2.75 o
   4  -4   1       35.32       33.83      1.58 o
   5  -4   1        0.66        0.02      1.81 o
  -6  -3   1        0.05        0.00      1.42 o
  -5  -3   1        0.35        0.59      0.77 o
  -4  -3   1      117.09      122.20      2.40 o
  -3  -3   1       18.66       17.19      0.70 o
  -2  -3   1      138.23      140.86      1.40 o
  -1  -3   1       17.43       17.86      0.38 o
   0  -3   1       78.45       72.13      1.06 o
   1  -3   1      540.81      560.36      2.86 o
   2  -3   1     2059.61     2206.85     13.56 o
   3  -3   1      247.20      233.00      2.99 o
   4  -3   1        0.02        0.10      0.76 o
   5  -3   1        1.36        1.64      1.53 o
   6  -3   1       62.63       67.93      3.44 o
  -6  -2   1        1.26        2.01      1.65 o
  -5  -2   1        2.42        1.23      0.85 o
  -4  -2   1        3.95        6.92      0.71 o
  -3  -2   1      303.43      346.91      3.97 o
  -2  -2   1      153.70      163.39      2.74 o
  -1  -2   1     5276.72     4970.15     14.98 o
   0  -2   1      985.42      948.88      5.36 o
   1  -2   1     1313.34     1243.51      4.89 o
   2  -2   1        9.95        5.21      0.46 o
   3  -2   1       67.00       64.71      1.58 o
   4  -2   1       66.80       67.95      2.17 o
   5  -2   1       47.90       53.74      3.22 o
   6  -2   1       17.59       20.15      1.99 o
  -6  -1   1       51.76       53.96      3.36 o
  -5  -1   1        7.83        7.53      1.00 o
  -4  -1   1       92.21       97.64      2.16 o
  -3  -1   1      118.54      120.83      2.03 o
  -2  -1   1        2.92        3.50      0.35 o
  -1  -1   1      893.13      880.84      4.92 o
   1  -1   1        6.74        3.84      0.23 o
   2  -1   1      163.64      146.98      1.46 o
   3  -1   1        5.39        5.02      0.73 o
   4  -1   1        2.73        2.64      0.75 o
   5  -1   1      391.73      410.51      6.62 o
   6  -1   1        2.84        2.29      1.95 o
  -6   0   1        0.00        0.00      1.84 o
  -5   0   1       42.12       40.20      1.98 o
  -4   0   1       24.88       24.13      1.01 o
  -3   0   1      194.75      204.09      2.50 o
  -2   0   1      121.30      102.62      1.35 o
  -1   0   1        1.37        1.20      0.18 o
   1   0   1      314.90      334.84      2.69 o
   2   0   1       46.37       47.22      1.11 o
   3   0   1      121.72      112.09      2.23 o
   4   0   1        2.87        3.39      0.71 o
   5   0   1      279.32      285.99      7.58 o
   6   0   1      119.68      119.27      5.47 o
  -6   1   1        0.15        0.00      1.76 o
  -5   1   1        0.00        0.00      0.99 o
  -4   1   1        4.54        6.73      0.79 o
  -3   1   1      685.39      692.39      4.70 o
  -2   1   1       36.11       47.10      0.90 o
  -1   1   1       82.07       82.84      0.76 o
   1   1   1      137.86      113.18      0.92 o
   2   1   1       45.27       43.71      0.80 o
   3   1   1      212.14      219.39      3.43 o
   4   1   1        1.29        0.81      0.89 o
   5   1   1        0.07        0.00      1.12 o
   6   1   1       14.13       10.63      2.13 o
  -6   2   1       22.82       23.20      2.52 o
  -5   2   1        9.75        8.75      1.19 o
  -4   2   1        0.81        0.49      0.63 o
  -3   2   1      301.99      322.91      3.59 o
  -2   2   1       29.02       29.19      0.94 o
  -1   2   1     2414.82     2331.07      9.07 o
   0   2   1      188.91      193.39      1.53 o
   1   2   1     1810.65     1690.97      3.97 o
   2   2   1      887.88      843.16      3.87 o
   3   2   1      101.63       96.47      1.65 o
   4   2   1      194.50      194.88      2.45 o
   5   2   1       97.95      105.98      2.77 o
   6   2   1       68.64       78.09      4.24 o
  -6   3   1        0.11        2.28      1.91 o
  -5   3   1       64.82       65.41      2.47 o
  -4   3   1       19.35       18.36      1.36 o
  -3   3   1       16.50       14.24      0.83 o
  -2   3   1      115.92      143.84      2.07 o
  -1   3   1      794.66      788.44      3.96 o
   0   3   1     7212.19     6929.50     30.58 o
   1   3   1       21.07       27.52      0.43 o
   2   3   1       59.55       68.05      1.36 o
   3   3   1      712.20      689.58      4.74 o
   4   3   1       22.59       22.17      0.95 o
   5   3   1       97.63       93.53      2.88 o
   6   3   1       65.07       64.09      3.53 o
   7   3   1        5.62        6.85      1.92 o
  -5   4   1       18.58       16.09      1.66 o
  -4   4   1        8.78        9.34      1.17 o
  -3   4   1      184.72      184.48      3.38 o
  -2   4   1      129.71      126.90      2.07 o
  -1   4   1       10.49       15.66      0.98 o
   0   4   1      234.79      240.11      2.89 o
   1   4   1      175.77      165.29      1.53 o
   2   4   1      318.45      320.56      3.31 o
   3   4   1        0.03        0.11      0.63 o
   4   4   1      421.85      454.36      6.33 o
   5   4   1        1.16        0.61      0.96 o
   6   4   1        7.25        5.92      1.28 o
   7   4   1        1.47        0.00      1.71 o
  -5   5   1        3.97        4.48      1.41 o
  -4   5   1       72.72       71.76      2.66 o
  -3   5   1        6.34        6.62      0.95 o
  -2   5   1      873.88      857.55      5.61 o
  -1   5   1     1199.75     1159.97     13.56 o
   0   5   1      297.74      310.72      3.19 o
   1   5   1      910.46      956.49      5.28 o
   2   5   1       65.89       57.56      1.18 o
   3   5   1      220.88      225.18      3.21 o
   4   5   1      372.29      389.18      5.87 o
   5   5   1       41.54       43.34      2.26 o
   6   5   1        0.44        0.40      1.40 o
  -5   6   1        1.09        0.49      1.52 o
  -4   6   1        6.86        6.02      1.19 o
  -3   6   1       55.73       50.86      2.08 o
  -2   6   1       88.36       90.19      2.36 o
  -1   6   1       78.66       88.93      2.43 o
   0   6   1      183.44      186.49      3.69 o
   1   6   1      121.56      130.86      1.87 o
   2   6   1      303.49      313.10      2.73 o
   3   6   1        7.75        4.61      0.67 o
   4   6   1       13.66       11.92      1.06 o
   5   6   1       38.23       35.11      2.03 o
   6   6   1        0.09        0.00      1.51 o
  -4   7   1        2.53        2.26      1.25 o
  -3   7   1      287.40      269.63      4.70 o
  -2   7   1      129.09      122.04      2.89 o
  -1   7   1      162.44      155.34      3.42 o
   0   7   1       69.67       68.04      2.35 o
   1   7   1        7.45        8.67      0.69 o
   2   7   1       15.75       15.28      0.74 o
   3   7   1      204.86      198.20      3.27 o
   4   7   1        0.65        0.00      0.73 o
   5   7   1       17.27       16.19      1.32 o
   6   7   1        6.45        8.90      1.83 o
  -4   8   1        2.44        1.69      1.51 o
  -3   8   1       11.24       10.48      1.31 o
  -2   8   1       37.55       36.40      1.80 o
  -1   8   1      118.49      117.62      3.85 o
   0   8   1      163.56      158.03      3.32 o
   1   8   1       17.52       17.92      1.13 o
   2   8   1       35.42       32.59      1.24 o
   3   8   1      291.12      298.17      3.55 o
   4   8   1       33.11       33.22      1.85 o
   5   8   1       31.65       39.31      3.21 o
   6   8   1        0.57        1.04      2.17 o
  -3   9   1        7.31        6.15      1.55 o
  -2   9   1        0.05        1.47      1.16 o
  -1   9   1        4.30        4.45      1.10 o
   0   9   1      284.01      278.22      4.69 o
   1   9   1       14.46       12.19      1.34 o
   2   9   1        0.68        0.00      0.82 o
   3   9   1       43.12       45.99      2.47 o
   4   9   1        0.01        0.00      1.04 o
   5   9   1       20.53       21.20      2.14 o
   6   9   1       34.36       40.46      3.55 o
  -3  10   1       67.61       61.09      3.18 o
  -2  10   1       17.11       17.70      1.84 o
  -1  10   1        4.98        4.82      1.42 o
   0  10   1      152.59      156.51      4.75 o
   1  10   1       10.26       11.70      1.40 o
   2  10   1       58.49       60.82      3.12 o
   3  10   1        0.03        0.00      1.01 o
   4  10   1       10.82       13.43      2.09 o
   5  10   1        1.10        0.51      1.67 o
  -2  11   1       41.70       44.03      2.78 o
  -1  11   1        0.40        0.98      1.36 o
   0  11   1        4.68        3.66      1.58 o
   1  11   1        0.87        0.04      1.35 o
   2  11   1        0.71        0.06      1.01 o
   3  11   1        3.76        4.05      1.74 o
   4  11   1        7.63        7.92      1.79 o
   5  11   1        0.95        2.02      1.85 o
  -1  12   1        3.78        4.11      1.74 o
   0  12   1       22.25       19.59      2.28 o
   1  12   1       11.22       14.14      3.37 o
   2  12   1       47.38       43.77      3.02 o
   3  12   1        3.99        3.40      2.33 o
   4  12   1        1.67        1.97      1.78 o
   1  13   1        3.91        3.23      1.98 o
   2  13   1        0.33        0.96      2.23 o
   3  13   1        0.80        3.00      2.31 o
  -3 -12   2        2.60        1.62      1.91 o
  -2 -12   2        0.49        0.17      1.66 o
  -1 -12   2       29.69       30.77      2.32 o
   0 -12   2        2.96        1.06      1.66 o
  -4 -11   2       24.31       19.84      2.59 o
  -3 -11   2        4.22        4.94      1.79 o
  -2 -11   2       32.35       31.28      2.26 o
  -1 -11   2      102.85      107.94      5.37 o
   0 -11   2        2.10        2.08      1.28 o
   1 -11   2       32.36       34.83      2.59 o
   2 -11   2        2.25        5.29      1.64 o
  -5 -10   2        0.32        1.69      2.11 o
  -4 -10   2        2.09        2.04      1.86 o
  -3 -10   2        9.20        8.37      1.22 o
  -2 -10   2        3.72        1.86      1.01 o
  -1 -10   2       76.16       78.49      2.71 o
   0 -10   2        4.47        2.59      1.36 o
   1 -10   2       50.38       48.42      2.47 o
   2 -10   2       33.13       37.04      2.19 o
  -5  -9   2        0.21        0.67      1.89 o
  -4  -9   2        5.40        4.73      1.38 o
  -3  -9   2        2.23        2.51      1.10 o
  -2  -9   2       13.27       11.90      1.12 o
  -1  -9   2       15.11       15.08      1.34 o
   0  -9   2        0.01        0.00      1.18 o
   1  -9   2       34.26       33.09      2.01 o
   2  -9   2        3.09        2.31      1.26 o
   3  -9   2        0.29        0.00      1.41 o
  -6  -8   2       12.87       14.99      2.79 o
  -5  -8   2       60.93       61.11      2.94 o
  -4  -8   2       10.22       15.79      1.57 o
  -3  -8   2        2.95        2.94      1.00 o
  -2  -8   2       66.44       69.44      1.88 o
  -1  -8   2        2.75        3.69      0.82 o
   0  -8   2      137.57      142.56      3.76 o
   1  -8   2        0.11        0.00      0.97 o
   2  -8   2       52.54       49.50      2.39 o
   3  -8   2        0.02        1.32      1.26 o
   4  -8   2       18.74       15.89      2.09 o
  -6  -7   2        0.33        0.00      1.83 o
  -5  -7   2       12.31       14.50      1.62 o
  -4  -7   2       27.17       29.36      1.97 o
  -3  -7   2       76.73       73.04      2.09 o
  -2  -7   2       73.69       74.84      1.36 o
  -1  -7   2        1.62        2.48      0.77 o
   0  -7   2      268.17      267.26      5.21 o
   1  -7   2       72.52       70.07      2.63 o
   2  -7   2        3.11        4.60      1.01 o
   3  -7   2        9.87        4.53      1.29 o
   4  -7   2       27.33       24.84      2.25 o
  -6  -6   2        3.02        1.72      1.85 o
  -5  -6   2        0.47        0.00      1.27 o
  -4  -6   2       19.24       19.98      1.38 o
  -3  -6   2        5.89        5.41      0.54 o
  -2  -6   2      220.85      211.34      2.12 o
  -1  -6   2       73.25       72.89      1.42 o
   0  -6   2      314.18      338.13      4.82 o
   1  -6   2       22.23       19.62      1.02 o
   2  -6   2       71.37       78.08      2.43 o
   3  -6   2        3.19        2.88      1.02 o
   4  -6   2       34.85       34.52      2.46 o
   5  -6   2        2.63        2.43      1.95 o
  -6  -5   2        0.81        1.48      1.87 o
  -5  -5   2       15.58       17.37      1.39 o
  -4  -5   2        6.00        6.83      0.84 o
  -3  -5   2       47.41       59.14      1.31 o
  -2  -5   2       62.60       70.22      1.39 o
  -1  -5   2      143.96      143.81      1.75 o
   0  -5   2       19.07       20.02      0.89 o
   1  -5   2      586.16      605.45      4.15 o
   2  -5   2       78.24       85.25      2.35 o
   3  -5   2       58.71       62.07      1.98 o
   4  -5   2        3.43        3.53      1.09 o
   5  -5   2        0.40        1.76      2.24 o
  -6  -4   2        1.87        1.29      1.38 o
  -5  -4   2        0.40        0.00      0.86 o
  -4  -4   2       20.54       21.74      1.16 o
  -3  -4   2      247.50      232.63      3.15 o
  -2  -4   2       35.03       49.75      1.10 o
  -1  -4   2      470.25      531.13      4.71 o
   0  -4   2        0.26        0.04      0.38 o
   1  -4   2       18.56       21.26      0.86 o
   2  -4   2      187.00      179.76      2.61 o
   3  -4   2       60.10       66.98      2.40 o
   4  -4   2        0.92        0.24      0.99 o
   5  -4   2        7.13        7.00      1.68 o
  -6  -3   2        3.58        2.70      1.75 o
  -5  -3   2       13.79       12.07      1.02 o
  -4  -3   2       22.27       21.05      1.28 o
  -3  -3   2       23.60       29.22      1.36 o
  -2  -3   2       54.41       50.95      1.16 o
  -1  -3   2       12.14       11.96      0.42 o
   0  -3   2        3.32        3.62      0.42 o
   1  -3   2      688.69      695.97      4.22 o
   2  -3   2      351.84      380.26      3.95 o
   3  -3   2       10.30       12.49      0.92 o
   4  -3   2       43.24       41.93      1.86 o
   5  -3   2        6.72        6.72      1.78 o
   6  -3   2        0.06        0.10      2.05 o
  -6  -2   2        5.86        6.15      1.57 o
  -5  -2   2        8.66        8.84      1.09 o
  -4  -2   2        1.69        0.71      0.43 o
  -3  -2   2      315.63      333.39      5.49 o
  -2  -2   2     1561.61     1563.90     12.57 o
  -1  -2   2     7084.87     6667.56     27.86 o
   0  -2   2       38.76       45.68      0.70 o
   1  -2   2      662.20      662.62      4.07 o
   2  -2   2      520.07      601.38      5.91 o
   3  -2   2      112.43      116.66      2.35 o
   4  -2   2       15.31       13.27      1.18 o
   5  -2   2        6.68        7.32      1.32 o
   6  -2   2        1.19        2.64      1.69 o
  -6  -1   2        4.63        3.06      1.43 o
  -5  -1   2        1.84        1.46      0.86 o
  -4  -1   2        2.72        2.62      0.63 o
  -3  -1   2        0.46        0.13      0.38 o
  -2  -1   2     1067.15     1080.86      7.90 o
  -1  -1   2     7988.24     7462.40     25.65 o
   0  -1   2        7.29        5.38      0.23 o
   1  -1   2        0.05        0.11      0.21 o
   2  -1   2       43.50       48.86      1.09 o
   3  -1   2      152.49      156.57      2.67 o
   4  -1   2       89.77       85.51      2.26 o
   5  -1   2       20.64       24.27      2.01 o
   6  -1   2        4.93        5.97      1.67 o
  -6   0   2       20.54       23.15      2.07 o
  -5   0   2       11.78       11.99      1.33 o
  -4   0   2      389.87      394.00      4.00 o
  -3   0   2       44.55       50.70      1.26 o
  -2   0   2        0.58        2.63      0.39 o
  -1   0   2     1253.64     1180.02      6.32 o
   0   0   2      317.93      309.27      1.86 o
   1   0   2      462.70      439.45      2.36 o
   2   0   2        6.40        6.65      0.87 o
   3   0   2       54.05       43.34      1.83 o
   4   0   2        7.29        4.62      0.54 o
   5   0   2      206.61      199.59      4.90 o
   6   0   2       39.36       43.27      2.36 o
  -6   1   2       30.33       28.00      2.53 o
  -5   1   2       22.96       22.33      1.51 o
  -4   1   2       93.25       99.38      2.17 o
  -3   1   2      224.99      230.53      2.60 o
  -2   1   2      657.73      681.01      3.23 o
  -1   1   2     3116.29     2974.03     11.97 o
   0   1   2     2817.70     2683.88     10.68 o
   1   1   2     1008.39      969.18      2.72 o
   2   1   2     4558.06     4384.52     29.94 o
   3   1   2       28.09       35.73      1.70 o
   4   1   2       61.70       57.98      2.78 o
   5   1   2        0.04        0.00      1.40 o
   6   1   2        1.48        1.05      1.84 o
  -6   2   2        0.43        2.65      1.86 o
  -5   2   2        1.46        1.05      1.00 o
  -4   2   2       19.13       21.76      1.34 o
  -3   2   2       84.13       82.72      1.59 o
  -2   2   2      173.50      182.53      2.63 o
  -1   2   2      118.78      105.23      1.24 o
   0   2   2     1110.87     1058.68      8.89 o
   1   2   2        2.87        2.16      0.21 o
   2   2   2      112.93      107.81      1.23 o
   3   2   2       43.41       56.24      1.18 o
   4   2   2       12.88       12.65      0.76 o
   5   2   2      253.21      255.06      4.73 o
   6   2   2       27.86       26.47      2.46 o
  -6   3   2        0.74        0.00      1.73 o
  -5   3   2       29.16       27.53      1.76 o
  -4   3   2       64.03       59.78      2.14 o
  -3   3   2       32.12       36.28      1.77 o
  -2   3   2      560.44      599.89      4.90 o
  -1   3   2        1.32        1.53      0.24 o
   0   3   2     1754.26     1785.87     21.88 o
   1   3   2      898.37      889.32      5.40 o
   2   3   2       31.30       34.38      0.95 o
   3   3   2      226.49      233.48      2.16 o
   4   3   2       71.62       71.00      1.44 o
   5   3   2      174.83      174.36      3.40 o
   6   3   2       32.36       35.91      2.72 o
   7   3   2        0.25        0.00      2.18 o
  -5   4   2       10.15        6.84      1.26 o
  -4   4   2       24.40       22.35      1.50 o
  -3   4   2       50.40       51.25      1.95 o
  -2   4   2      127.18      119.24      2.44 o
  -1   4   2       79.59       89.57      1.86 o
   0   4   2      701.02      718.37      6.22 o
   1   4   2      295.23      295.48      2.27 o
   2   4   2       50.54       50.58      1.14 o
   3   4   2      170.60      155.60      2.30 o
   4   4   2        0.32        0.21      0.32 o
   5   4   2        3.32        1.57      1.10 o
   6   4   2       27.44       26.03      1.94 o
   7   4   2        0.86        1.56      1.93 o
  -5   5   2        2.54        2.22      1.37 o
  -4   5   2       28.99       21.42      1.60 o
  -3   5   2       22.04       21.82      1.43 o
  -2   5   2       55.00       62.57      1.45 o
  -1   5   2      133.71      144.68      2.77 o
   0   5   2       30.78       37.65      1.43 o
   1   5   2        0.73        1.49      0.26 o
   2   5   2       50.45       48.02      0.91 o
   3   5   2       65.14       57.94      1.53 o
   4   5   2       27.01       23.33      1.77 o
   5   5   2      263.95      261.12      4.50 o
   6   5   2        0.40        0.00      1.25 o
  -5   6   2        7.73        9.24      2.39 o
  -4   6   2        0.15        0.47      1.14 o
  -3   6   2       20.00       19.14      1.35 o
  -2   6   2      165.57      163.47      2.56 o
  -1   6   2      287.40      280.41      4.40 o
   0   6   2       11.97       11.15      1.02 o
   1   6   2       26.95       34.49      0.90 o
   2   6   2      685.52      654.53      5.16 o
   3   6   2       43.01       40.09      1.29 o
   4   6   2      105.28      110.98      3.83 o
   5   6   2        8.49        6.72      1.04 o
   6   6   2       13.73       14.04      1.58 o
  -4   7   2        5.52        5.00      1.35 o
  -3   7   2       38.37       37.06      1.83 o
  -2   7   2      246.99      236.98      3.79 o
  -1   7   2      521.61      523.81     10.06 o
   0   7   2        4.02        3.26      0.95 o
   1   7   2        2.23        2.18      0.42 o
   2   7   2      312.13      317.15      3.58 o
   3   7   2      106.34      102.83      2.24 o
   4   7   2      221.97      221.54      3.41 o
   5   7   2        2.78        3.25      1.15 o
   6   7   2        4.71        3.12      1.86 o
  -4   8   2        3.49        4.18      1.39 o
  -3   8   2        0.01        0.20      1.20 o
  -2   8   2      102.76       94.21      2.58 o
  -1   8   2     1239.67     1214.07     10.30 o
   0   8   2       28.93       29.28      1.64 o
   1   8   2        0.09        0.36      0.51 o
   2   8   2        7.33        4.79      0.56 o
   3   8   2        8.56        8.76      1.09 o
   4   8   2      333.19      334.29      6.10 o
   5   8   2       60.78       59.45      2.58 o
   6   8   2        0.25        0.25      1.62 o
  -3   9   2       54.48       54.58      2.72 o
  -2   9   2        6.88        7.39      1.19 o
  -1   9   2        1.25        0.54      1.14 o
   0   9   2        4.05        3.78      1.19 o
   1   9   2       10.92        8.04      0.93 o
   2   9   2       15.42       15.11      1.10 o
   3   9   2        0.02        0.00      0.98 o
   4   9   2        1.51        0.69      1.03 o
   5   9   2      145.57      147.25      3.75 o
   6   9   2        2.32        0.00      2.19 o
  -2  10   2      127.54      126.60      3.91 o
  -1  10   2       38.21       37.24      2.14 o
   0  10   2       82.36       86.46      2.78 o
   1  10   2       28.00       25.30      1.62 o
   2  10   2      109.44      110.10      2.87 o
   3  10   2      178.00      179.26      3.84 o
   4  10   2       10.27       10.95      1.30 o
   5  10   2       11.86        9.86      1.68 o
  -2  11   2        9.17        5.06      1.53 o
  -1  11   2        1.08        0.00      1.28 o
   0  11   2       12.26       15.18      1.84 o
   1  11   2       12.78       11.16      1.74 o
   2  11   2        1.50        0.90      1.16 o
   3  11   2       85.35       87.38      4.11 o
   4  11   2       16.61       17.68      2.23 o
   5  11   2        6.18        6.50      1.88 o
  -1  12   2       12.20       13.03      1.79 o
   0  12   2        0.04        0.00      1.84 o
   1  12   2       36.74       36.27      2.72 o
   2  12   2        0.08        0.07      1.48 o
   3  12   2       55.50       55.13      3.98 o
   4  12   2        0.06        0.00      2.62 o
   1  13   2        0.12        0.05      2.16 o
   2  13   2       25.99       26.26      3.11 o
   3  13   2       16.65       16.44      2.97 o
  -3 -12   3        1.08        0.74      1.88 o
  -2 -12   3        0.53        1.64      1.58 o
  -1 -12   3        3.74        1.88      1.56 o
   0 -12   3        0.59        0.86      1.56 o
  -4 -11   3        2.57        3.11      2.08 o
  -3 -11   3       83.64       90.96      5.05 o
  -2 -11   3        4.06        3.44      1.21 o
  -1 -11   3       33.57       35.00      2.18 o
   0 -11   3       56.29       61.43      5.02 o
   1 -11   3        1.83        1.73      1.50 o
  -5 -10   3        0.12        0.00      2.25 o
  -4 -10   3       10.22       10.31      2.18 o
  -3 -10   3       22.80       22.69      1.88 o
  -2 -10   3       16.62       15.04      1.34 o
  -1 -10   3      164.00      169.27      4.26 o
   0 -10   3        5.50        6.01      1.22 o
   1 -10   3        1.33        1.01      1.32 o
   2 -10   3        4.42        3.58      1.40 o
  -5  -9   3       16.52       13.52      1.65 o
  -4  -9   3       58.26       53.68      2.94 o
  -3  -9   3       56.54       50.97      2.42 o
  -2  -9   3        0.70        0.00      0.90 o
  -1  -9   3       10.99        9.29      1.04 o
   0  -9   3      127.73      129.78      5.73 o
   1  -9   3       28.77       30.81      2.29 o
   2  -9   3       11.68       12.39      1.43 o
   3  -9   3        0.07        1.72      1.43 o
  -6  -8   3        0.09        1.05      1.92 o
  -5  -8   3        6.13        6.54      1.42 o
  -4  -8   3       42.46       38.27      2.28 o
  -3  -8   3       21.96       20.02      1.89 o
  -2  -8   3        4.05        5.82      0.88 o
  -1  -8   3       30.97       31.10      1.53 o
   0  -8   3        6.40        7.61      1.00 o
   1  -8   3       26.78       25.06      1.64 o
   2  -8   3       33.72       26.82      1.86 o
   3  -8   3       25.61       20.71      1.72 o
   4  -8   3        0.01        1.10      1.64 o
  -6  -7   3        3.47        4.75      1.96 o
  -5  -7   3        8.06        4.56      1.50 o
  -4  -7   3       11.31        6.96      1.32 o
  -3  -7   3        0.01        0.00      0.99 o
  -2  -7   3       26.24       28.26      1.08 o
  -1  -7   3       12.01       11.43      0.76 o
   0  -7   3        3.49        2.17      0.95 o
   1  -7   3        1.87        1.66      0.93 o
   2  -7   3       37.49       33.40      1.76 o
   3  -7   3       66.81       57.52      2.50 o
   4  -7   3        3.05        2.78      1.79 o
  -6  -6   3        0.01        1.15      1.98 o
  -5  -6   3        8.93        9.69      1.41 o
  -4  -6   3       71.88       62.46      2.38 o
  -3  -6   3       50.01       58.64      2.54 o
  -2  -6   3      112.70      119.78      2.50 o
  -1  -6   3       15.20       14.38      0.71 o
   0  -6   3       45.82       50.37      1.77 o
   1  -6   3       41.00       47.34      1.84 o
   2  -6   3        2.25        0.37      0.89 o
   3  -6   3        8.91        8.95      1.22 o
   4  -6   3        1.98        2.40      1.53 o
   5  -6   3        0.88        0.15      2.09 o
  -6  -5   3        4.89        5.23      2.17 o
  -5  -5   3       18.42       22.00      1.61 o
  -4  -5   3        0.07        0.09      0.73 o
  -3  -5   3       15.54       19.04      0.94 o
  -2  -5   3       49.81       63.01      1.41 o
  -1  -5   3        6.61        9.96      0.47 o
   0  -5   3      155.39      169.46      2.89 o
   1  -5   3      139.35      158.77      2.39 o
   2  -5   3        8.41        8.57      0.89 o
   3  -5   3        0.01        0.00      0.79 o
   4  -5   3       27.00       27.76      1.89 o
   5  -5   3        4.45        2.96      2.00 o
  -6  -4   3        0.29        0.00      1.87 o
  -5  -4   3        0.89        1.36      0.98 o
  -4  -4   3        0.65        0.64      0.94 o
  -3  -4   3        3.63        2.97      0.68 o
  -2  -4   3      483.44      447.33      3.06 o
  -1  -4   3      170.93      157.09      1.95 o
   0  -4   3        0.06        0.27      0.37 o
   1  -4   3      276.31      293.92      2.87 o
   2  -4   3      423.09      415.98      4.25 o
   3  -4   3        1.89        2.36      0.76 o
   4  -4   3       97.55       91.34      5.07 o
   5  -4   3       34.93       32.32      2.84 o
  -6  -3   3        3.42        1.71      2.40 o
  -5  -3   3        9.07        8.10      1.07 o
  -4  -3   3       66.94       63.19      2.04 o
  -3  -3   3      431.95      440.59      7.94 o
  -2  -3   3      352.38      358.83      3.83 o
  -1  -3   3      362.75      338.56      2.29 o
   0  -3   3        6.14        8.15      0.60 o
   1  -3   3      451.12      432.38      2.74 o
   2  -3   3      255.01      268.22      4.44 o
   3  -3   3       32.82       30.41      1.40 o
   4  -3   3        1.96        1.45      1.16 o
   5  -3   3        3.07        3.21      1.23 o
   6  -3   3        0.10        0.00      2.06 o
  -6  -2   3        0.69        0.00      2.00 o
  -5  -2   3        2.10        1.40      1.00 o
  -4  -2   3       40.76       41.66      1.92 o
  -3  -2   3        0.02        0.70      0.73 o
  -2  -2   3        9.77        6.21      0.85 o
  -1  -2   3      676.37      657.98      6.11 o
   0  -2   3      342.04      329.44      1.99 o
   1  -2   3     1541.18     1483.82      5.16 o
   2  -2   3       29.95       36.09      1.12 o
   3  -2   3      235.50      233.79      3.70 o
   4  -2   3      957.62      990.43     11.07 o
   5  -2   3       14.35       16.00      2.21 o
   6  -2   3        0.33        0.00      1.96 o
  -6  -1   3        8.18        9.22      1.62 o
  -5  -1   3       16.63       19.68      1.25 o
  -4  -1   3       17.37       15.33      0.98 o
  -3  -1   3        0.08        0.12      0.44 o
  -2  -1   3       25.78       24.77      0.77 o
  -1  -1   3     3456.98     3348.79     13.49 o
   0  -1   3      423.35      386.53      1.80 o
   1  -1   3      247.54      226.36      1.87 o
   2  -1   3       14.48       16.72      0.71 o
   3  -1   3      240.02      256.96      4.95 o
   4  -1   3        0.30        0.78      0.31 o
   5  -1   3       17.76       18.18      1.79 o
   6  -1   3        8.10        6.91      1.90 o
  -6   0   3       16.62       20.00      2.45 o
  -5   0   3       22.92       20.45      1.79 o
  -4   0   3        6.05        3.45      0.70 o
  -3   0   3       33.87       37.97      1.08 o
  -2   0   3      248.64      249.87      2.28 o
  -1   0   3        0.20        0.29      0.16 o
   0   0   3      886.81      855.92      3.99 o
   1   0   3     2077.36     2013.90      7.81 o
   2   0   3      263.14      268.61      2.74 o
   3   0   3      260.17      286.04      4.49 o
   4   0   3       21.00       18.81      1.60 o
   5   0   3      150.01      158.02      4.55 o
   6   0   3       31.33       29.72      2.53 o
  -6   1   3       11.70       11.65      1.65 o
  -5   1   3        9.58       10.85      1.36 o
  -4   1   3       12.07       14.23      0.85 o
  -3   1   3       56.58       58.08      1.33 o
  -2   1   3      386.95      372.24      3.48 o
  -1   1   3        0.17        0.03      0.19 o
   0   1   3       64.25       64.65      0.87 o
   1   1   3       32.01       34.98      0.58 o
   2   1   3      169.76      172.27      2.53 o
   3   1   3      577.93      578.36      6.34 o
   4   1   3        2.13        2.30      1.09 o
   5   1   3       10.52       11.08      1.81 o
   6   1   3       16.23       16.74      1.96 o
  -6   2   3       17.97       25.35      2.32 o
  -5   2   3        0.30        1.31      1.20 o
  -4   2   3       62.00       57.93      2.22 o
  -3   2   3       62.85       59.66      1.79 o
  -2   2   3       13.42       15.16      0.80 o
  -1   2   3       27.37       23.31      0.58 o
   0   2   3      100.87      107.15      1.13 o
   1   2   3      625.20      549.14      3.50 o
   2   2   3      103.95      110.02      1.54 o
   3   2   3      236.12      262.40      2.77 o
   4   2   3        5.44        4.03      1.14 o
   5   2   3       14.03       11.83      1.61 o
   6   2   3        2.41        0.97      1.74 o
  -5   3   3       52.92       54.75      2.28 o
  -4   3   3       32.35       33.41      1.66 o
  -3   3   3       56.51       56.20      2.00 o
  -2   3   3      115.08      115.82      3.51 o
  -1   3   3      276.72      262.90      1.89 o
   0   3   3     1814.98     1731.49     14.98 o
   1   3   3      181.58      186.91      1.63 o
   2   3   3      913.68      952.46      6.73 o
   3   3   3      340.91      352.68      4.24 o
   4   3   3       30.86       26.14      1.01 o
   5   3   3       10.20        8.33      1.21 o
   6   3   3       16.35       13.83      1.88 o
  -5   4   3        3.32        1.84      1.20 o
  -4   4   3        3.05        3.05      1.07 o
  -3   4   3      234.45      244.33      4.97 o
  -2   4   3        1.01        2.02      0.61 o
  -1   4   3      182.20      183.34      2.18 o
   0   4   3      174.66      210.18      2.49 o
   1   4   3      283.54      322.50      2.65 o
   2   4   3     1232.49     1240.23      6.94 o
   3   4   3        0.09        0.22      0.55 o
   4   4   3       36.16       32.97      1.16 o
   5   4   3       16.33       14.60      1.34 o
   6   4   3        2.48        2.24      1.59 o
  -5   5   3       38.53       38.88      2.27 o
  -4   5   3       29.20       29.45      1.91 o
  -3   5   3       13.15       11.41      1.11 o
  -2   5   3        8.47       10.82      0.87 o
  -1   5   3        4.14        4.73      0.54 o
   0   5   3       53.42       47.37      2.06 o
   1   5   3      372.98      392.04      3.18 o
   2   5   3      598.16      589.44      4.79 o
   3   5   3       43.58       44.85      1.39 o
   4   5   3      165.45      170.57      2.93 o
   5   5   3      109.28      111.30      3.46 o
   6   5   3       42.67       41.17      2.62 o
  -4   6   3       75.93       77.31      3.02 o
  -3   6   3       19.11       24.17      1.49 o
  -2   6   3      185.41      179.74      3.33 o
  -1   6   3        2.99        4.18      0.76 o
   0   6   3        0.74        1.49      0.77 o
   1   6   3      708.22      715.37      6.68 o
   2   6   3      236.54      236.95      2.93 o
   3   6   3      109.05      111.39      1.93 o
   4   6   3        6.90        7.08      0.94 o
   5   6   3       37.47       34.97      1.66 o
   6   6   3        2.58        1.07      1.48 o
  -4   7   3        1.31        0.71      1.33 o
  -3   7   3        6.18        7.69      1.12 o
  -2   7   3        2.74        1.99      0.92 o
  -1   7   3       11.78       10.94      1.12 o
   0   7   3       71.23       66.86      2.11 o
   1   7   3       82.14       76.97      1.37 o
   2   7   3       29.27       35.45      1.30 o
   3   7   3       75.87       72.51      2.68 o
   4   7   3      606.69      599.37      8.22 o
   5   7   3       21.92       20.04      1.58 o
   6   7   3        0.01        0.36      1.54 o
  -4   8   3        0.66        0.84      1.57 o
  -3   8   3        2.39        1.69      1.14 o
  -2   8   3       18.75       19.37      1.61 o
  -1   8   3      788.65      779.36     10.67 o
   0   8   3       73.51       71.13      2.56 o
   1   8   3       49.34       50.09      1.26 o
   2   8   3       15.51       15.63      1.04 o
   3   8   3       73.57       71.04      2.83 o
   4   8   3       86.22       87.11      2.69 o
   5   8   3       70.89       65.59      2.58 o
   6   8   3        0.04        0.10      1.74 o
  -3   9   3       12.21        9.21      1.40 o
  -2   9   3       18.89       18.27      1.55 o
  -1   9   3        0.48        0.00      1.17 o
   0   9   3       74.94       77.80      2.34 o
   1   9   3       24.23       22.06      1.30 o
   2   9   3      272.38      272.54      3.89 o
   3   9   3       66.48       68.64      2.38 o
   4   9   3        6.92        8.42      1.20 o
   5   9   3       48.99       52.48      2.34 o
   6   9   3       10.90        7.66      1.74 o
  -2  10   3        0.58        0.00      1.35 o
  -1  10   3        6.72        7.58      1.66 o
   0  10   3        1.55        1.17      1.29 o
   1  10   3      123.47      121.76      3.14 o
   2  10   3        6.27        4.29      0.92 o
   3  10   3      192.57      203.78      4.13 o
   4  10   3       74.32       75.68      2.58 o
   5  10   3       19.73       19.55      1.58 o
  -2  11   3        0.23        0.34      1.61 o
  -1  11   3       28.42       29.37      2.35 o
   0  11   3        0.63        1.25      1.92 o
   1  11   3        6.21        6.55      1.52 o
   2  11   3       20.02       18.79      1.93 o
   3  11   3        0.17        0.00      1.20 o
   4  11   3       12.88        9.00      1.31 o
   5  11   3        1.82        2.77      1.67 o
   0  12   3       35.00       33.56      3.29 o
   1  12   3       27.67       29.44      2.92 o
   2  12   3      102.45      102.89      5.85 o
   3  12   3       44.96       46.15      2.83 o
   4  12   3        0.64        0.00      1.74 o
   1  13   3        3.69        3.85      2.09 o
   2  13   3       74.58       84.02      5.01 o
  -3 -12   4       51.94       52.73      3.65 o
  -2 -12   4       86.21       90.97      3.77 o
  -1 -12   4        0.53        0.00      1.44 o
   0 -12   4        2.34        2.54      1.70 o
  -4 -11   4        5.40        6.22      2.20 o
  -3 -11   4        3.71        3.61      1.87 o
  -2 -11   4       18.86       20.54      1.66 o
  -1 -11   4        3.36        4.01      1.25 o
   0 -11   4       28.85       30.68      2.42 o
   1 -11   4       20.93       23.28      2.16 o
  -5 -10   4       12.83        8.49      2.36 o
  -4 -10   4        6.50        2.41      1.37 o
  -3 -10   4       12.41        9.86      1.45 o
  -2 -10   4        9.79        8.70      1.25 o
  -1 -10   4       19.95       22.36      1.51 o
   0 -10   4        4.34        4.45      1.43 o
   1 -10   4       13.70       13.40      1.76 o
   2 -10   4       14.39       16.05      1.91 o
  -5  -9   4        0.20        0.65      1.49 o
  -4  -9   4       15.00        9.76      1.56 o
  -3  -9   4        0.36        0.61      1.20 o
  -2  -9   4       14.01       14.35      1.30 o
  -1  -9   4        4.86        5.30      1.00 o
   0  -9   4       34.73       33.97      2.48 o
   1  -9   4       70.37       66.74      3.00 o
   2  -9   4       41.77       37.60      2.66 o
   3  -9   4        0.35        1.88      1.73 o
  -5  -8   4       36.49       37.21      2.58 o
  -4  -8   4        7.77       17.63      1.78 o
  -3  -8   4        0.19        0.38      1.08 o
  -2  -8   4        1.78        1.34      0.82 o
  -1  -8   4       59.38       59.24      2.04 o
   0  -8   4      142.62      142.55      3.21 o
   1  -8   4        2.08        1.95      1.00 o
   2  -8   4        0.39        0.70      1.10 o
   3  -8   4        0.41        0.07      1.29 o
   4  -8   4        0.35        3.30      1.86 o
  -6  -7   4       18.40       17.43      2.33 o
  -5  -7   4        7.54        3.12      1.52 o
  -4  -7   4       14.66       14.88      1.69 o
  -3  -7   4      165.01      170.55      4.12 o
  -2  -7   4       30.87       29.59      1.32 o
  -1  -7   4        0.11        0.43      0.44 o
   0  -7   4      121.66      121.18      2.51 o
   1  -7   4      117.51      115.48      3.46 o
   2  -7   4       17.65       14.27      1.32 o
   3  -7   4       23.16       22.85      1.76 o
   4  -7   4       11.00        9.80      1.95 o
  -6  -6   4        0.00        0.00      1.70 o
  -5  -6   4       21.57       22.35      2.04 o
  -4  -6   4        8.96        7.87      1.04 o
  -3  -6   4        0.83        0.01      0.91 o
  -2  -6   4       18.60       18.07      1.23 o
  -1  -6   4      173.19      158.64      2.99 o
   0  -6   4        3.36        3.30      0.65 o
   1  -6   4      223.81      222.38      2.75 o
   2  -6   4        1.56        1.85      0.92 o
   3  -6   4       67.22       55.57      2.21 o
   4  -6   4       10.78       11.43      1.53 o
   5  -6   4        0.79        0.59      1.88 o
  -6  -5   4       12.17        7.86      1.80 o
  -5  -5   4        0.12        0.53      1.23 o
  -4  -5   4       61.87       58.05      1.91 o
  -3  -5   4        3.52        4.13      0.56 o
  -2  -5   4        0.11        0.02      0.51 o
  -1  -5   4        9.15        9.20      0.64 o
   0  -5   4      115.91      126.15      2.11 o
   1  -5   4       13.83       13.90      1.09 o
   2  -5   4       24.99       23.60      1.24 o
   3  -5   4       23.05       24.31      1.50 o
   4  -5   4        3.35        1.38      1.27 o
   5  -5   4        0.18        0.72      1.85 o
  -6  -4   4        4.54        4.97      1.59 o
  -5  -4   4       48.05       47.82      2.28 o
  -4  -4   4        0.02        2.90      0.86 o
  -3  -4   4        0.86        1.07      0.51 o
  -2  -4   4      535.48      512.34      5.96 o
  -1  -4   4       60.47       52.00      1.02 o
   0  -4   4       11.74       15.91      0.74 o
   1  -4   4      224.36      237.92      2.58 o
   2  -4   4       41.38       37.13      1.51 o
   3  -4   4       32.62       33.42      1.64 o
   4  -4   4       15.59       16.99      1.58 o
   5  -4   4        0.01        0.46      1.79 o
  -6  -3   4        3.97        4.28      1.97 o
  -5  -3   4        3.18        2.41      1.18 o
  -4  -3   4       16.61       16.26      1.25 o
  -3  -3   4      317.27      303.02      4.11 o
  -2  -3   4      893.90      835.78      6.60 o
  -1  -3   4       62.08       57.70      0.91 o
   0  -3   4      534.33      553.09      5.23 o
   1  -3   4       44.16       45.83      1.12 o
   2  -3   4        0.54        0.66      0.57 o
   3  -3   4        5.79        5.18      0.84 o
   4  -3   4        2.90        2.10      1.22 o
   5  -3   4        2.68        3.69      1.25 o
   6  -3   4        0.02        1.33      2.25 o
  -6  -2   4        1.93        1.54      2.10 o
  -5  -2   4        0.65        0.37      1.21 o
  -4  -2   4        9.53       11.04      1.03 o
  -3  -2   4        6.29        4.79      0.76 o
  -2  -2   4      107.86      111.27      2.40 o
  -1  -2   4      760.29      747.46      4.18 o
   0  -2   4     1667.62     1710.77      6.09 o
   1  -2   4      123.74      121.41      1.54 o
   2  -2   4        8.05        8.21      0.60 o
   3  -2   4        8.27        6.49      0.60 o
   4  -2   4      310.20      312.84      4.41 o
   5  -2   4        2.10        3.56      1.42 o
   6  -2   4        1.21        0.67      2.08 o
  -6  -1   4       17.85       16.22      1.93 o
  -5  -1   4        6.81        6.30      1.09 o
  -4  -1   4        1.90        1.86      0.83 o
  -3  -1   4        6.67        8.02      0.61 o
  -2  -1   4      103.49       91.70      1.33 o
  -1  -1   4     1391.36     1382.09      6.86 o
   0  -1   4        2.50        4.23      0.40 o
   1  -1   4      199.89      204.96      1.67 o
   2  -1   4       12.34       15.97      0.71 o
   3  -1   4        6.64        3.00      0.36 o
   4  -1   4       34.14       34.56      2.08 o
   5  -1   4       14.64       16.83      2.51 o
   6  -1   4        0.22        2.53      1.87 o
  -6   0   4        4.69        4.83      2.19 o
  -5   0   4        0.00        0.00      0.96 o
  -4   0   4        3.35        1.71      0.78 o
  -3   0   4       61.97       65.29      1.52 o
  -2   0   4       67.34       72.04      1.32 o
  -1   0   4      310.89      311.56      4.09 o
   0   0   4      111.63      131.76      1.44 o
   1   0   4      999.66      987.87      4.25 o
   2   0   4       85.84       77.21      1.49 o
   3   0   4       83.95       85.90      3.51 o
   4   0   4        0.33        0.89      1.23 o
   5   0   4        5.42        4.38      1.60 o
   6   0   4       12.96       12.99      1.99 o
  -6   1   4        8.81        9.39      2.16 o
  -5   1   4        0.86        0.21      1.05 o
  -4   1   4       47.44       46.14      1.53 o
  -3   1   4      112.01      122.42      1.79 o
  -2   1   4      185.35      173.05      2.18 o
  -1   1   4     1041.28     1032.55      6.57 o
   0   1   4      757.19      756.00      7.91 o
   1   1   4      291.86      278.34      1.73 o
   2   1   4      101.71      111.14      2.13 o
   3   1   4      134.95      156.63      3.49 o
   4   1   4      298.54      320.32      5.15 o
   5   1   4       75.43       77.36      2.98 o
   6   1   4        5.41        6.00      1.54 o
  -6   2   4       12.48       11.45      2.41 o
  -5   2   4        4.76        5.60      1.18 o
  -4   2   4        4.33        3.78      0.89 o
  -3   2   4       17.52       18.39      1.01 o
  -2   2   4      122.06      117.06      1.69 o
  -1   2   4       60.61       63.22      0.82 o
   0   2   4       39.85       40.29      0.73 o
   1   2   4      908.96      917.38      6.11 o
   2   2   4      100.11      112.05      2.05 o
   3   2   4      598.45      629.46      8.72 o
   4   2   4       21.84       22.53      1.50 o
   5   2   4       10.78       12.81      1.49 o
   6   2   4        7.82        9.34      1.55 o
  -5   3   4       18.66       20.71      1.73 o
  -4   3   4       11.45       13.64      1.17 o
  -3   3   4       10.95       12.02      1.01 o
  -2   3   4       39.79       35.48      1.23 o
  -1   3   4      170.94      164.96      2.18 o
   0   3   4      395.19      443.04      6.19 o
   1   3   4        7.51        7.83      0.31 o
   2   3   4      666.01      721.47      4.90 o
   3   3   4        2.98        3.89      0.51 o
   4   3   4        7.19        6.60      0.65 o
   5   3   4       26.09       22.02      1.62 o
   6   3   4        5.31        5.05      1.53 o
  -5   4   4       13.62       13.21      1.58 o
  -4   4   4       29.19       27.60      1.61 o
  -3   4   4       50.96       51.34      1.92 o
  -2   4   4      132.66      128.93      3.03 o
  -1   4   4       52.47       48.44      0.94 o
   0   4   4      415.28      455.18      8.12 o
   1   4   4      135.11      160.57      2.48 o
   2   4   4       32.25       30.20      0.66 o
   3   4   4       12.31       16.70      0.81 o
   4   4   4        6.51        6.44      0.87 o
   5   4   4        7.16        5.04      1.15 o
   6   4   4       12.00       13.39      2.16 o
  -5   5   4        0.68        1.97      1.36 o
  -4   5   4       10.16        6.31      1.20 o
  -3   5   4        0.01        0.29      0.90 o
  -2   5   4       30.30       28.33      1.21 o
  -1   5   4        0.16        0.01      0.35 o
   0   5   4      260.93      273.85      3.69 o
   1   5   4     2243.16     2294.02     10.09 o
   2   5   4       10.82        8.93      0.61 o
   3   5   4        2.47        1.62      0.41 o
   4   5   4        7.04        7.36      0.95 o
   5   5   4        1.29        1.72      1.20 o
   6   5   4       13.81       15.29      2.55 o
  -4   6   4        0.00        0.00      1.36 o
  -3   6   4       46.30       45.61      1.90 o
  -2   6   4      515.25      513.40      5.15 o
  -1   6   4       10.50        8.97      0.67 o
   0   6   4        0.56        0.74      0.42 o
   1   6   4      180.09      184.80      2.54 o
   2   6   4       80.15       92.81      1.82 o
   3   6   4      102.52      102.26      2.00 o
   4   6   4      122.30      113.61      2.39 o
   5   6   4        2.31        2.60      1.09 o
   6   6   4        8.93        9.83      2.46 o
  -4   7   4        0.14        0.55      1.32 o
  -3   7   4       30.61       34.10      2.21 o
  -2   7   4       38.91       40.29      2.16 o
  -1   7   4       63.20       60.76      2.00 o
   0   7   4       50.73       44.91      1.44 o
   1   7   4       45.05       39.03      0.93 o
   2   7   4       25.36       23.96      1.06 o
   3   7   4       11.99       11.50      0.65 o
   4   7   4      220.37      229.45      4.54 o
   5   7   4        0.73        0.25      1.00 o
   6   7   4        0.09        0.00      1.79 o
  -3   8   4        0.06        0.00      1.23 o
  -2   8   4        0.43        0.00      1.05 o
  -1   8   4       29.49       30.68      2.02 o
   0   8   4       31.03       29.64      1.69 o
   1   8   4       42.44       41.42      1.04 o
   2   8   4        2.89        3.24      0.74 o
   3   8   4       10.67       11.03      1.03 o
   4   8   4       48.37       53.01      2.15 o
   5   8   4        7.61        8.67      1.23 o
   6   8   4       19.09       27.98      2.42 o
  -3   9   4        4.12        7.55      1.47 o
  -2   9   4       71.59       67.84      2.78 o
  -1   9   4       72.09       78.24      4.28 o
   0   9   4       18.60       16.00      3.34 o
   1   9   4      163.79      159.55      3.41 o
   2   9   4       19.08       15.79      1.18 o
   3   9   4       65.12       70.67      2.25 o
   4   9   4        6.03        4.51      1.05 o
   5   9   4        0.01        0.39      1.13 o
   6   9   4        0.22        0.19      2.10 o
  -2  10   4        0.88        0.46      1.39 o
  -1  10   4        0.83        0.77      1.62 o
   0  10   4       35.02       34.42      2.39 o
   1  10   4        0.04        0.00      0.99 o
   2  10   4       16.58       17.62      1.37 o
   3  10   4        3.84        3.86      1.00 o
   4  10   4       89.96       87.66      2.79 o
   5  10   4        5.61        6.48      1.26 o
  -1  11   4       11.10       14.26      2.09 o
   0  11   4       34.86       34.72      3.25 o
   1  11   4       12.90       13.11      2.19 o
   2  11   4       11.13       12.83      1.76 o
   3  11   4       10.13        8.72      1.41 o
   4  11   4       17.39       20.91      1.82 o
   5  11   4        0.70        1.10      1.75 o
   0  12   4        3.09       13.16      2.51 o
   1  12   4        1.91        2.05      1.87 o
   2  12   4       82.16       84.95      3.84 o
   3  12   4        1.06        0.47      1.44 o
   4  12   4        0.03        0.00      2.03 o
  -2 -12   5       38.35       39.12      3.12 o
  -1 -12   5       11.04       11.29      1.74 o
  -3 -11   5        6.32        6.71      1.47 o
  -2 -11   5       15.20       11.38      1.41 o
  -1 -11   5       21.40       17.22      1.66 o
   0 -11   5        0.98        1.67      1.49 o
   1 -11   5        5.82        6.91      1.61 o
  -4 -10   5        1.14        1.44      1.52 o
  -3 -10   5        4.90        5.06      1.31 o
  -2 -10   5        5.80        4.63      1.11 o
  -1 -10   5      123.92      136.74      4.03 o
   0 -10   5        0.41        0.51      1.33 o
   1 -10   5        1.46        2.14      1.42 o
   2 -10   5        2.73        3.91      1.39 o
  -5  -9   5        0.07        1.03      1.62 o
  -4  -9   5        0.89        0.00      1.44 o
  -3  -9   5        5.97        7.98      1.40 o
  -2  -9   5        1.44        2.05      1.06 o
  -1  -9   5       55.48       61.14      2.28 o
   0  -9   5       37.03       34.42      3.30 o
   1  -9   5       20.84       18.93      1.86 o
   2  -9   5        9.83       10.97      1.44 o
   3  -9   5       32.39       28.42      2.61 o
  -5  -8   5        7.06        9.40      2.05 o
  -4  -8   5        8.73        7.72      1.51 o
  -3  -8   5        7.95        8.04      1.41 o
  -2  -8   5       14.13       14.82      1.25 o
  -1  -8   5       14.40       11.59      1.13 o
   0  -8   5        6.98        8.84      1.18 o
   1  -8   5       26.12       22.64      1.81 o
   2  -8   5       25.28       23.90      1.85 o
   3  -8   5       16.31       19.32      2.27 o
  -5  -7   5        4.10        4.41      1.52 o
  -4  -7   5       23.02       21.79      1.79 o
  -3  -7   5        4.10        4.99      1.15 o
  -2  -7   5        0.06        0.41      0.82 o
  -1  -7   5       29.42       30.82      1.55 o
   0  -7   5      114.49      119.43      3.87 o
   1  -7   5       53.38       50.83      2.03 o
   2  -7   5       75.16       74.17      2.78 o
   3  -7   5        5.40        2.87      1.37 o
   4  -7   5        0.09        0.00      1.90 o
  -6  -6   5        5.19        4.55      1.82 o
  -5  -6   5        0.76        0.77      1.32 o
  -4  -6   5       19.91       17.74      1.39 o
  -3  -6   5       57.89       59.67      2.24 o
  -2  -6   5       75.35       70.95      2.55 o
  -1  -6   5       24.82       25.56      0.80 o
   0  -6   5       32.25       30.31      1.36 o
   1  -6   5        8.21        8.64      1.19 o
   2  -6   5      200.51      197.52      4.62 o
   3  -6   5       20.33       18.89      1.51 o
   4  -6   5        0.04        0.42      1.39 o
  -6  -5   5        0.21        0.00      1.79 o
  -5  -5   5       73.27       71.14      3.61 o
  -4  -5   5       46.31       46.74      2.22 o
  -3  -5   5       51.80       47.67      1.93 o
  -2  -5   5       66.08       60.01      1.31 o
  -1  -5   5       58.63       60.27      1.56 o
   0  -5   5      114.74      116.03      1.75 o
   1  -5   5       86.79       88.33      2.00 o
   2  -5   5       29.33       26.01      1.42 o
   3  -5   5        4.74        5.42      1.02 o
   4  -5   5        8.19        9.32      1.50 o
   5  -5   5        0.96        3.47      1.93 o
  -6  -4   5        5.76        6.66      1.79 o
  -5  -4   5        9.62        6.25      1.30 o
  -4  -4   5        7.76        5.25      1.26 o
  -3  -4   5       34.10       32.45      1.11 o
  -2  -4   5       38.02       38.33      1.56 o
  -1  -4   5       51.72       56.11      1.21 o
   0  -4   5       74.70       71.58      3.38 o
   1  -4   5      485.55      499.30      4.31 o
   2  -4   5        4.79        3.49      0.69 o
   3  -4   5      116.30      115.09      5.01 o
   4  -4   5       15.77       16.61      1.77 o
   5  -4   5        9.00        9.13      1.62 o
  -6  -3   5        0.92        2.54      1.87 o
  -5  -3   5        6.93        7.15      1.37 o
  -4  -3   5       77.67       81.79      2.95 o
  -3  -3   5        0.01        0.17      0.39 o
  -2  -3   5      955.53      921.27     10.13 o
  -1  -3   5      332.51      324.62      2.47 o
   0  -3   5      128.54      113.88      1.80 o
   1  -3   5      165.76      173.23      2.16 o
   2  -3   5       43.82       48.22      1.54 o
   3  -3   5       73.46       77.24      2.63 o
   4  -3   5        5.61        5.38      1.33 o
   5  -3   5        2.90        1.82      1.39 o
  -6  -2   5       22.71       22.10      2.22 o
  -5  -2   5       14.30       14.76      1.55 o
  -4  -2   5       83.40       80.30      2.19 o
  -3  -2   5        0.08        0.00      0.48 o
  -2  -2   5      517.63      543.73      4.62 o
  -1  -2   5      229.80      228.96      2.29 o
   0  -2   5        4.35        1.27      0.37 o
   1  -2   5      726.24      726.02      3.63 o
   2  -2   5       47.80       50.13      1.38 o
   3  -2   5       48.24       46.35      1.41 o
   4  -2   5       28.24       25.83      1.93 o
   5  -2   5       18.67       19.28      1.95 o
   6  -2   5        2.92        3.96      2.31 o
  -6  -1   5        5.98        6.34      1.78 o
  -5  -1   5       73.68       76.49      3.02 o
  -4  -1   5       13.14       11.69      0.99 o
  -3  -1   5       16.94       20.31      0.85 o
  -2  -1   5       94.54      102.17      2.05 o
  -1  -1   5      248.08      244.46      2.31 o
   0  -1   5       12.11       16.05      0.66 o
   1  -1   5      155.39      173.44      1.98 o
   2  -1   5       48.39       47.23      1.06 o
   3  -1   5      198.00      188.22      3.87 o
   4  -1   5      434.53      439.13      8.41 o
   5  -1   5       17.37       16.35      1.89 o
   6  -1   5        8.00        7.91      1.77 o
  -6   0   5       26.41       30.26      2.50 o
  -5   0   5       10.18        9.64      1.46 o
  -4   0   5        5.19        5.57      0.85 o
  -3   0   5       14.29       15.23      0.69 o
  -2   0   5        1.18        1.27      0.29 o
  -1   0   5      479.35      476.37      4.23 o
   0   0   5      183.28      167.89      2.08 o
   1   0   5      276.00      286.20      2.29 o
   2   0   5      137.45      157.88      2.21 o
   3   0   5       65.45       56.02      1.38 o
   4   0   5        4.98        4.70      1.28 o
   5   0   5       57.65       57.65      2.66 o
   6   0   5        0.02        0.00      1.60 o
  -6   1   5        0.25        0.76      2.39 o
  -5   1   5       13.53       13.55      1.53 o
  -4   1   5       30.56       32.99      1.52 o
  -3   1   5        0.91        0.57      0.41 o
  -2   1   5       11.29        9.03      0.48 o
  -1   1   5      533.70      490.56      4.97 o
   0   1   5     1280.69     1347.78      6.25 o
   1   1   5      172.58      171.09      1.44 o
   2   1   5      244.52      266.66      3.33 o
   3   1   5       27.48       22.90      0.80 o
   4   1   5        6.41        6.87      1.26 o
   5   1   5        7.88        7.33      1.44 o
   6   1   5        6.28        4.79      1.64 o
  -5   2   5        6.86        6.36      1.66 o
  -4   2   5       31.47       34.86      1.51 o
  -3   2   5      165.51      170.26      2.85 o
  -2   2   5        5.56        5.26      0.45 o
  -1   2   5       49.31       47.19      1.21 o
   0   2   5      275.10      293.69      4.09 o
   1   2   5      476.24      492.62      3.72 o
   2   2   5      119.38      145.79      2.33 o
   3   2   5        0.72        0.08      0.35 o
   4   2   5        5.45        3.34      0.52 o
   5   2   5        0.52        1.26      1.35 o
   6   2   5        0.03        0.00      1.66 o
  -5   3   5        0.29        0.04      1.64 o
  -4   3   5        2.37        2.17      0.97 o
  -3   3   5        1.99        1.99      0.80 o
  -2   3   5       31.78       33.86      1.17 o
  -1   3   5      261.43      267.39      3.71 o
   0   3   5      786.07      838.28     10.45 o
   1   3   5      102.71       94.81      1.73 o
   2   3   5       94.94       76.40      2.32 o
   3   3   5      127.25      142.40      2.32 o
   4   3   5        0.70        1.17      0.68 o
   5   3   5       23.39       19.98      1.79 o
   6   3   5        6.53        6.84      1.53 o
  -5   4   5       10.87       13.33      2.03 o
  -4   4   5       21.86       19.75      1.47 o
  -3   4   5       42.60       48.33      2.84 o
  -2   4   5        4.44        4.82      0.89 o
  -1   4   5       28.90       36.63      1.03 o
   0   4   5       22.34       22.84      1.23 o
   1   4   5      340.62      350.19      2.34 o
   2   4   5       38.26       33.90      0.82 o
   3   4   5      226.81      238.07      2.70 o
   4   4   5        1.91        2.13      0.50 o
   5   4   5        2.29        1.78      1.51 o
   6   4   5       38.89       41.46      2.50 o
  -5   5   5        0.09        0.72      1.49 o
  -4   5   5       23.06       25.30      1.75 o
  -3   5   5        5.47        4.96      1.09 o
  -2   5   5        9.02        8.21      0.83 o
  -1   5   5        1.49        0.65      0.40 o
   0   5   5       99.93      106.12      3.39 o
   1   5   5       14.53       17.72      0.93 o
   2   5   5       13.52       18.21      0.93 o
   3   5   5       51.75       55.20      1.24 o
   4   5   5        2.66        2.03      0.77 o
   5   5   5        0.14        0.00      1.17 o
   6   5   5       22.64       25.41      3.10 o
  -4   6   5        0.00        0.08      1.26 o
  -3   6   5        4.03        4.26      1.21 o
  -2   6   5      320.50      303.23      4.09 o
  -1   6   5        0.29        0.00      0.72 o
   0   6   5      453.58      441.15      6.83 o
   1   6   5       52.88       52.57      1.59 o
   2   6   5      163.86      176.48      2.53 o
   3   6   5      194.46      184.63      3.15 o
   4   6   5        0.07        0.00      0.78 o
   5   6   5        1.35        0.26      1.14 o
   6   6   5        0.38        0.00      2.24 o
  -4   7   5        0.06        0.41      1.47 o
  -3   7   5        0.18        1.60      1.24 o
  -2   7   5      169.50      175.74      3.76 o
  -1   7   5       83.23       76.32      3.30 o
   0   7   5       85.13       92.17      2.60 o
   1   7   5        5.21        4.82      0.49 o
   2   7   5       54.18       52.16      1.68 o
   3   7   5       22.03       19.02      0.98 o
   4   7   5       53.13       52.32      1.97 o
   5   7   5        0.00        0.05      1.08 o
   6   7   5        0.42        0.95      2.03 o
  -3   8   5        2.49        3.48      1.60 o
  -2   8   5        2.12        2.55      1.21 o
  -1   8   5        4.17        3.05      1.32 o
   0   8   5       90.25       82.29      2.64 o
   1   8   5       95.43       99.08      2.31 o
   2   8   5       53.81       48.94      1.55 o
   3   8   5       53.44       56.99      1.98 o
   4   8   5      200.23      193.21      4.33 o
   5   8   5        3.24        2.84      1.09 o
   6   8   5       20.06       26.07      2.69 o
  -3   9   5        0.77        1.63      1.79 o
  -2   9   5       55.82       54.31      2.94 o
  -1   9   5       19.90       20.16      2.02 o
   0   9   5       16.29       17.91      1.94 o
   1   9   5       53.82       47.17      2.03 o
   2   9   5        3.98        5.40      0.86 o
   3   9   5        0.36        0.68      0.88 o
   4   9   5        4.90        4.97      1.02 o
   5   9   5       18.20       20.63      1.60 o
  -2  10   5        0.51        0.00      1.71 o
  -1  10   5      102.47      103.75      4.29 o
   0  10   5       44.39       43.06      2.72 o
   1  10   5        0.43        0.77      1.06 o
   2  10   5       14.20        9.42      1.20 o
   3  10   5       14.98       12.08      1.45 o
   4  10   5       35.43       39.12      2.11 o
   5  10   5       15.13       22.39      1.97 o
  -1  11   5       56.17       54.51      7.45 o
   0  11   5        8.24        8.04      2.09 o
   1  11   5       85.79       82.71      3.25 o
   2  11   5        9.91        8.79      1.62 o
   3  11   5       23.99       23.77      2.39 o
   4  11   5        3.72        5.22      1.38 o
   0  12   5       14.93       17.32      3.39 o
   1  12   5       14.53       17.26      1.90 o
   2  12   5        0.17        0.61      1.67 o
   3  12   5       18.51       14.09      2.21 o
   4  12   5        0.81        0.24      1.52 o
  -3 -11   6        5.51        3.87      2.20 o
  -2 -11   6        2.42        1.51      1.52 o
  -1 -11   6       32.48       32.63      2.12 o
   0 -11   6      105.23      107.85      4.19 o
  -4 -10   6        7.61        7.90      1.62 o
  -3 -10   6        0.53        0.00      1.35 o
  -2 -10   6        2.77        3.17      1.19 o
  -1 -10   6       24.11       26.55      1.64 o
   0 -10   6       86.27       91.92      3.66 o
   1 -10   6        6.37        5.88      1.38 o
   2 -10   6        8.77       10.99      1.68 o
  -4  -9   6       11.78        8.71      1.65 o
  -3  -9   6        2.47        2.92      1.39 o
  -2  -9   6        9.67        8.47      1.34 o
  -1  -9   6       37.97       38.03      1.92 o
   0  -9   6       42.40       44.49      2.52 o
   1  -9   6        2.10        2.26      1.37 o
   2  -9   6       16.69       17.98      1.81 o
  -5  -8   6        0.00        1.74      1.71 o
  -4  -8   6       10.91       13.68      1.69 o
  -3  -8   6        1.80        0.54      1.24 o
  -2  -8   6        3.18        3.41      0.95 o
  -1  -8   6       38.00       41.34      1.85 o
   0  -8   6      134.85      141.87      3.79 o
   1  -8   6        1.85        2.45      1.10 o
   2  -8   6       53.32       50.72      2.53 o
   3  -8   6        0.11        0.00      1.79 o
  -5  -7   6       12.32       11.39      1.76 o
  -4  -7   6        9.00        8.28      1.36 o
  -3  -7   6       24.40       22.98      1.79 o
  -2  -7   6       28.36       29.38      1.55 o
  -1  -7   6      172.94      184.50      3.69 o
   0  -7   6        0.65        1.06      0.91 o
   1  -7   6        1.82        1.57      1.12 o
   2  -7   6        1.14        0.60      1.10 o
   3  -7   6        3.13        1.59      1.70 o
   4  -7   6        0.07        0.00      2.07 o
  -5  -6   6        0.82        1.24      1.29 o
  -4  -6   6        8.51       10.17      1.27 o
  -3  -6   6       50.24       57.59      2.70 o
  -2  -6   6        0.14        0.18      0.72 o
  -1  -6   6      113.40      113.33      2.14 o
   0  -6   6      159.52      154.08      2.27 o
   1  -6   6       22.85       25.86      1.72 o
   2  -6   6       70.05       68.92      2.60 o
   3  -6   6        0.72        1.82      1.05 o
   4  -6   6        0.00        0.00      1.47 o
  -5  -5   6        7.44        7.05      1.62 o
  -4  -5   6       27.99       24.62      1.85 o
  -3  -5   6      164.07      162.77      3.48 o
  -2  -5   6       70.28       67.73      1.61 o
  -1  -5   6       18.98       20.48      0.98 o
   0  -5   6      177.91      178.28      2.37 o
   1  -5   6       13.33       12.29      0.92 o
   2  -5   6        4.58        4.47      0.85 o
   3  -5   6        3.26        4.00      1.04 o
   4  -5   6        1.76        2.48      1.33 o
   5  -5   6       13.88       17.50      2.66 o
  -6  -4   6        0.17        0.13      1.97 o
  -5  -4   6        0.05        0.00      1.29 o
  -4  -4   6       29.10       29.58      2.24 o
  -3  -4   6       29.47       23.71      1.69 o
  -2  -4   6        5.94        4.95      0.46 o
  -1  -4   6       21.90       24.49      0.85 o
   0  -4   6        0.54        1.76      0.57 o
   1  -4   6      643.78      645.95      5.35 o
   2  -4   6      153.25      150.61      3.06 o
   3  -4   6      181.97      170.64      3.51 o
   4  -4   6        1.78        2.28      1.32 o
   5  -4   6        7.81        6.46      1.67 o
  -6  -3   6        8.57        9.85      1.97 o
  -5  -3   6        0.23        0.00      1.30 o
  -4  -3   6       39.85       38.39      2.42 o
  -3  -3   6        0.20       18.05      1.62 o
  -2  -3   6      131.06      128.88      1.80 o
  -1  -3   6      155.33      148.70      2.22 o
   0  -3   6       92.31      104.72      1.96 o
   1  -3   6       16.98       16.38      0.75 o
   2  -3   6      183.83      181.21      2.94 o
   3  -3   6      370.60      376.88      6.01 o
   4  -3   6        5.53        4.91      1.28 o
   5  -3   6        0.03        0.00      1.50 o
  -6  -2   6       11.60       10.13      2.09 o
  -5  -2   6       10.17        9.25      1.40 o
  -4  -2   6       18.06       15.35      1.64 o
  -3  -2   6        1.26        1.27      0.34 o
  -2  -2   6      558.90      554.83      4.17 o
  -1  -2   6      544.36      541.75      3.81 o
   0  -2   6      756.47      805.53      4.59 o
   1  -2   6       61.17       64.91      1.26 o
   2  -2   6      127.57      120.88      1.98 o
   3  -2   6        7.10        5.47      0.86 o
   4  -2   6       32.07       28.40      2.01 o
   5  -2   6        6.00        4.57      1.54 o
   6  -2   6        4.19        4.33      1.66 o
  -6  -1   6        1.61        1.34      1.69 o
  -5  -1   6        5.34        4.26      1.43 o
  -4  -1   6       13.99       13.80      1.36 o
  -3  -1   6        0.97        1.66      0.38 o
  -2  -1   6      243.09      222.14      3.16 o
  -1  -1   6      953.03      926.59      8.24 o
   0  -1   6     1050.50     1069.76     11.69 o
   1  -1   6      492.09      527.97      3.15 o
   2  -1   6       28.80       26.48      0.93 o
   3  -1   6       10.13        8.58      0.67 o
   4  -1   6      136.22      137.04      3.67 o
   5  -1   6        0.15        0.00      1.37 o
   6  -1   6       23.96       26.42      2.18 o
  -5   0   6        9.43        8.03      1.45 o
  -4   0   6       13.21       12.00      1.31 o
  -3   0   6       36.02       38.77      1.40 o
  -2   0   6        0.36        0.00      0.82 o
  -1   0   6      325.73      346.59      2.11 o
   0   0   6       94.41       97.20      2.41 o
   1   0   6      483.10      500.39      4.73 o
   2   0   6       60.61       65.85      1.68 o
   3   0   6        0.44        1.27      0.35 o
   4   0   6        7.78        4.85      1.35 o
   5   0   6       47.01       51.71      2.58 o
   6   0   6        0.88        0.53      1.63 o
  -5   1   6        0.55        2.35      1.39 o
  -4   1   6       14.03       16.07      1.42 o
  -3   1   6       16.69       15.34      0.96 o
  -2   1   6        4.53        6.96      0.48 o
  -1   1   6       69.31       74.51      1.37 o
   0   1   6      475.72      513.39      3.74 o
   1   1   6      204.63      209.24      2.69 o
   2   1   6      502.09      529.74      4.72 o
   3   1   6       37.04       38.49      1.25 o
   4   1   6       55.27       50.86      1.84 o
   5   1   6       69.46       68.05      2.92 o
   6   1   6        0.13        0.29      1.63 o
  -5   2   6        2.26        1.13      1.68 o
  -4   2   6        0.00        0.30      0.79 o
  -3   2   6       15.00       12.10      0.93 o
  -2   2   6      304.92      305.85      3.76 o
  -1   2   6      163.40      164.43      1.86 o
   0   2   6      359.66      400.89      4.13 o
   1   2   6        3.25        2.04      0.32 o
   2   2   6       52.06       62.67      1.78 o
   3   2   6      197.26      200.61      3.43 o
   4   2   6        0.00        1.13      0.62 o
   5   2   6        5.18        3.33      1.51 o
   6   2   6        0.23        1.45      1.64 o
  -5   3   6        1.16        1.07      1.93 o
  -4   3   6        5.90        6.19      1.16 o
  -3   3   6        2.06        7.17      0.96 o
  -2   3   6       50.78       47.12      1.39 o
  -1   3   6        0.01        0.13      0.31 o
   0   3   6      138.81      153.09      2.76 o
   1   3   6       16.85       14.24      0.54 o
   2   3   6       91.80       97.84      1.56 o
   3   3   6       36.05       33.95      1.17 o
   4   3   6        2.98        2.53      0.73 o
   5   3   6        6.00        6.63      1.35 o
   6   3   6       11.96       23.28      2.06 o
  -5   4   6        1.73        0.46      2.03 o
  -4   4   6        1.40        0.00      1.17 o
  -3   4   6      200.31      195.23      5.59 o
  -2   4   6        0.49        0.70      0.86 o
  -1   4   6      121.56      124.94      2.09 o
   0   4   6       90.32       90.40      2.12 o
   1   4   6      131.29      132.78      1.58 o
   2   4   6        8.21        9.57      0.51 o
   3   4   6       52.23       51.00      1.94 o
   4   4   6        0.00        0.02      0.83 o
   5   4   6       45.28       49.31      2.97 o
   6   4   6        2.26        1.64      1.51 o
  -4   5   6       39.70       45.04      2.35 o
  -3   5   6       11.01       10.89      1.38 o
  -2   5   6        0.18        0.00      0.97 o
  -1   5   6        7.27        4.31      0.56 o
   0   5   6        8.39        5.03      0.74 o
   1   5   6        2.57        2.50      0.43 o
   2   5   6        4.61        2.90      0.38 o
   3   5   6       98.34      102.80      2.45 o
   4   5   6        0.33        0.00      0.80 o
   5   5   6        3.06        0.26      2.03 o
   6   5   6       14.62       11.94      1.93 o
  -4   6   6        6.94        6.53      1.43 o
  -3   6   6        2.16        0.91      1.20 o
  -2   6   6       33.40       32.55      1.71 o
  -1   6   6      132.59      126.59      2.29 o
   0   6   6       95.94      107.26      2.59 o
   1   6   6       12.91       13.24      0.69 o
   2   6   6       31.34       25.98      1.06 o
   3   6   6      703.59      695.88      5.54 o
   4   6   6        1.16        1.94      0.91 o
   5   6   6        1.81        0.35      1.82 o
   6   6   6        0.15        1.10      2.46 o
  -4   7   6        0.35        1.01      1.60 o
  -3   7   6       17.95       19.22      1.86 o
  -2   7   6      272.07      274.14      5.20 o
  -1   7   6        6.14        6.80      0.82 o
   0   7   6       24.03       22.75      1.39 o
   1   7   6       10.93        9.05      0.53 o
   2   7   6       23.82       22.82      2.11 o
   3   7   6        5.19        4.03      0.83 o
   4   7   6       38.05       38.28      1.81 o
   5   7   6        2.03        1.13      1.79 o
   6   7   6       23.71       29.22      3.24 o
  -3   8   6       14.97       11.52      1.66 o
  -2   8   6       10.68       11.35      1.49 o
  -1   8   6       33.27       29.78      2.22 o
   0   8   6       23.17       19.12      1.37 o
   1   8   6        2.37        5.21      1.07 o
   2   8   6       17.58       15.60      1.21 o
   3   8   6       40.43       40.48      1.75 o
   4   8   6       64.79       61.11      2.12 o
   5   8   6       41.26       46.90      3.07 o
   6   8   6        0.75        0.00      2.07 o
  -2   9   6        7.75        5.99      1.33 o
  -1   9   6        1.96        3.44      1.45 o
   0   9   6        0.02        3.29      1.65 o
   1   9   6       44.83       45.44      2.07 o
   2   9   6        1.89        2.05      0.96 o
   3   9   6       24.49       28.00      1.63 o
   4   9   6       11.13       12.93      1.30 o
   5   9   6        4.87        3.30      1.36 o
  -2  10   6        0.04        0.07      1.49 o
  -1  10   6        2.26        0.71      2.12 o
   0  10   6       39.30       36.80      3.38 o
   1  10   6        1.33        1.38      1.14 o
   2  10   6       89.75       80.72      2.72 o
   3  10   6        1.87        1.85      1.17 o
   4  10   6        7.71       11.89      1.52 o
   5  10   6        0.42        1.44      1.58 o
  -1  11   6       10.83       11.97      3.06 o
   0  11   6        0.38        2.48      1.89 o
   1  11   6        1.12        0.71      1.39 o
   2  11   6        1.30        0.00      1.33 o
   3  11   6        7.28        8.29      1.58 o
   4  11   6        2.23        2.71      1.27 o
   1  12   6       12.27       13.35      1.86 o
   2  12   6        0.05        0.02      1.69 o
   3  12   6        0.11        1.14      1.52 o
  -2 -11   7        0.11        0.00      1.84 o
  -1 -11   7        9.84        8.62      1.36 o
  -3 -10   7        2.43        2.83      1.44 o
  -2 -10   7        0.00        0.00      1.60 o
  -1 -10   7        6.24        6.48      1.26 o
   0 -10   7        0.22        1.77      1.32 o
   1 -10   7       11.10       14.73      1.72 o
  -4  -9   7        0.01        0.00      1.65 o
  -3  -9   7        0.48        0.53      1.48 o
  -2  -9   7      170.19      171.78      8.92 o
  -1  -9   7       36.11       34.82      1.76 o
   0  -9   7       20.40       19.61      1.74 o
   1  -9   7       56.64       53.44      2.78 o
   2  -9   7        4.15        4.44      1.42 o
  -4  -8   7        0.62        0.03      1.41 o
  -3  -8   7       18.76       15.57      2.20 o
  -2  -8   7       10.26        8.78      1.23 o
  -1  -8   7      264.79      273.46      4.43 o
   0  -8   7       36.14       40.80      2.08 o
   1  -8   7        4.93        5.11      1.32 o
   2  -8   7        0.10        0.22      1.25 o
   3  -8   7        4.25        4.18      1.70 o
  -5  -7   7       14.54       15.96      1.95 o
  -4  -7   7        1.48        1.04      1.37 o
  -3  -7   7        5.85        3.55      1.23 o
  -2  -7   7       60.15       60.97      2.18 o
  -1  -7   7       12.93       13.89      1.16 o
   0  -7   7        7.88        8.83      1.48 o
   1  -7   7        3.60        2.52      1.07 o
   2  -7   7       22.80       24.89      1.83 o
   3  -7   7        1.56        1.94      1.76 o
  -5  -6   7        2.04        1.73      1.59 o
  -4  -6   7        0.65        0.00      1.26 o
  -3  -6   7       17.45       17.07      1.44 o
  -2  -6   7      199.16      191.15      3.42 o
  -1  -6   7      239.71      237.76      5.01 o
   0  -6   7       68.90       68.06      1.81 o
   1  -6   7       14.68       13.09      1.06 o
   2  -6   7       34.73       35.24      1.84 o
   3  -6   7        0.48        1.06      1.21 o
   4  -6   7       27.16       28.69      2.23 o
  -5  -5   7        7.41        6.45      1.63 o
  -4  -5   7        8.16        5.23      1.32 o
  -3  -5   7      186.62      180.94      4.16 o
  -2  -5   7        1.66        1.61      0.71 o
  -1  -5   7       62.78       55.94      1.56 o
   0  -5   7      122.27      125.26      2.19 o
   1  -5   7      263.85      271.96      4.45 o
   2  -5   7        6.50        5.30      0.94 o
   3  -5   7        2.12        2.95      1.16 o
   4  -5   7       35.83       39.22      2.43 o
  -5  -4   7        6.38        6.76      1.60 o
  -4  -4   7       45.29       45.41      2.45 o
  -3  -4   7      752.37      752.45      8.28 o
  -2  -4   7      178.18      176.95      3.01 o
  -1  -4   7        4.35        3.08      0.31 o
   0  -4   7      186.81      181.04      3.09 o
   1  -4   7       30.14       29.45      1.23 o
   2  -4   7        8.94       10.46      0.92 o
   3  -4   7       57.25       55.51      2.17 o
   4  -4   7       47.88       48.02      2.60 o
   5  -4   7        2.28        3.27      1.70 o
  -5  -3   7        9.32        6.41      1.52 o
  -4  -3   7        2.06        1.33      1.42 o
  -3  -3   7       78.09       78.27      2.84 o
  -2  -3   7      387.90      358.09      3.61 o
  -1  -3   7        2.92        2.08      0.30 o
   0  -3   7        2.89        3.50      0.56 o
   1  -3   7        1.18        0.54      0.45 o
   2  -3   7        0.36        0.00      0.69 o
   3  -3   7      568.87      569.84      6.01 o
   4  -3   7       10.26       10.67      1.54 o
   5  -3   7        0.85        0.97      1.60 o
  -5  -2   7        0.04        0.00      1.38 o
  -4  -2   7       78.88       81.51      3.16 o
  -3  -2   7       39.61       36.33      1.53 o
  -2  -2   7       12.96       11.94      0.99 o
  -1  -2   7        1.66        2.82      0.42 o
   0  -2   7       14.65       13.95      0.76 o
   1  -2   7       16.39       14.18      0.76 o
   2  -2   7        0.04        0.55      0.48 o
   3  -2   7      100.24      104.21      2.49 o
   4  -2   7       82.37       77.35      2.94 o
   5  -2   7       46.44       54.86      2.79 o
  -5  -1   7        5.56        7.08      1.48 o
  -4  -1   7       17.36       13.41      1.40 o
  -3  -1   7       63.57       59.65      2.29 o
  -2  -1   7       90.35       92.76      2.29 o
  -1  -1   7       48.95       49.97      2.08 o
   0  -1   7      144.95      141.95      2.25 o
   1  -1   7       29.50       25.83      0.78 o
   2  -1   7       78.62       76.85      2.00 o
   3  -1   7       29.88       32.98      1.79 o
   4  -1   7       56.76       58.51      2.55 o
   5  -1   7        0.47        0.86      1.46 o
   6  -1   7        8.70        6.74      1.84 o
  -5   0   7        2.12        1.23      1.44 o
  -4   0   7        3.54        3.96      1.15 o
  -3   0   7       42.83       47.45      2.10 o
  -2   0   7      193.30      178.09      2.98 o
  -1   0   7        0.83        1.98      0.44 o
   0   0   7      232.61      252.81      3.60 o
   1   0   7        0.98        0.33      0.32 o
   2   0   7        2.62        1.95      0.71 o
   3   0   7       37.85       44.21      1.51 o
   4   0   7        3.46        4.44      1.29 o
   5   0   7        1.25        0.75      1.46 o
   6   0   7       11.56       15.39      2.02 o
  -5   1   7        0.42        0.00      1.53 o
  -4   1   7       86.45       94.02      3.02 o
  -3   1   7       23.44       22.50      1.14 o
  -2   1   7       25.25       23.58      1.01 o
  -1   1   7     1417.43     1401.47     11.51 o
   0   1   7      109.88      122.85      2.38 o
   1   1   7       88.77       88.10      1.69 o
   2   1   7       25.81       25.78      1.39 o
   3   1   7       16.48       16.98      1.41 o
   4   1   7       43.84       40.23      2.21 o
   5   1   7       16.37       14.09      1.76 o
   6   1   7       16.56       13.47      1.85 o
  -5   2   7        0.01        1.24      1.94 o
  -4   2   7        0.90        0.31      1.24 o
  -3   2   7       21.06       23.63      1.22 o
  -2   2   7       72.48       75.97      2.10 o
  -1   2   7       95.09       86.55      2.02 o
   0   2   7        0.06        0.51      0.49 o
   1   2   7      414.82      406.21      4.43 o
   2   2   7      400.43      394.63      4.53 o
   3   2   7        3.30        3.12      0.87 o
   4   2   7        4.16        3.00      1.26 o
   5   2   7       18.04       18.84      1.85 o
   6   2   7       32.95       28.33      2.25 o
  -5   3   7       22.26       25.82      2.70 o
  -4   3   7        0.00        0.00      1.69 o
  -3   3   7        0.10        0.16      0.77 o
  -2   3   7      179.69      174.19      3.31 o
  -1   3   7      339.09      369.05      5.10 o
   0   3   7      185.44      195.88      2.61 o
   1   3   7      161.66      159.47      2.65 o
   2   3   7       18.56       17.36      0.94 o
   3   3   7        0.17        0.03      0.88 o
   4   3   7        5.36        2.53      1.46 o
   5   3   7        8.82        8.30      1.53 o
   6   3   7        8.91       10.66      1.73 o
  -4   4   7        0.40        0.00      1.64 o
  -3   4   7       56.80       57.54      2.30 o
  -2   4   7        0.18        0.36      0.93 o
  -1   4   7       12.70       14.31      1.07 o
   0   4   7      637.44      643.19      8.41 o
   1   4   7      122.75      120.59      1.56 o
   2   4   7       80.69       85.17      1.59 o
   3   4   7        8.23        6.91      0.71 o
   4   4   7       14.93       13.05      1.82 o
   5   4   7       52.12       46.89      3.11 o
   6   4   7        6.23        3.99      1.83 o
  -4   5   7        1.94        1.02      1.84 o
  -3   5   7      319.38      321.38      5.96 o
  -2   5   7      142.47      136.44      3.49 o
  -1   5   7       48.06       45.85      1.40 o
   0   5   7       13.59       16.03      1.53 o
   1   5   7       21.15       20.88      0.89 o
   2   5   7        8.69        9.81      0.66 o
   3   5   7       50.13       44.48      1.83 o
   4   5   7       13.27        8.60      1.70 o
   5   5   7        1.72        0.54      2.02 o
   6   5   7       12.19        8.52      2.00 o
  -4   6   7        0.14        0.96      1.93 o
  -3   6   7       33.60       34.34      3.81 o
  -2   6   7      195.85      196.59      5.34 o
  -1   6   7        2.40        2.02      0.70 o
   0   6   7       37.09       36.11      1.67 o
   1   6   7        4.87        4.53      0.54 o
   2   6   7       13.80       12.73      0.85 o
   3   6   7      397.47      373.40      4.34 o
   4   6   7       45.33       39.02      2.28 o
   5   6   7       20.38       20.47      2.27 o
   6   6   7        2.86        3.84      1.80 o
  -3   7   7        0.18        0.57      1.38 o
  -2   7   7       26.29       26.65      1.88 o
  -1   7   7       30.38       32.67      2.31 o
   0   7   7       13.00       13.55      1.25 o
   1   7   7        1.43        1.07      0.34 o
   2   7   7       99.17      104.17      2.55 o
   3   7   7       99.67       99.69      2.35 o
   4   7   7       81.53       72.78      2.97 o
   5   7   7        1.48        1.96      1.82 o
   6   7   7        0.20        0.19      2.30 o
  -3   8   7        3.90        3.39      1.66 o
  -2   8   7       10.23        6.97      1.39 o
  -1   8   7       13.50       12.62      1.51 o
   0   8   7       28.78       23.29      1.72 o
   1   8   7       44.94       37.50      2.04 o
   2   8   7        4.48        5.57      0.95 o
   3   8   7        0.67        0.00      1.01 o
   4   8   7        0.31        1.22      1.51 o
   5   8   7        0.95        0.09      1.87 o
  -2   9   7       20.99       24.39      2.36 o
  -1   9   7       38.79       36.36      2.78 o
   0   9   7        0.36        0.00      1.38 o
   1   9   7        4.96        7.50      1.22 o
   2   9   7        0.11        0.00      0.94 o
   3   9   7       50.58       56.16      2.41 o
   4   9   7        4.22        3.66      1.46 o
   5   9   7       11.00       12.94      2.29 o
  -1  10   7        8.66        8.16      2.22 o
   0  10   7       18.71       23.15      3.77 o
   1  10   7       30.83       29.34      2.00 o
   2  10   7       36.45       35.73      2.12 o
   3  10   7        4.73        5.23      1.23 o
   4  10   7       13.13       13.75      1.77 o
   5  10   7        4.23        4.06      2.03 o
   0  11   7        2.20        3.91      2.83 o
   1  11   7       11.21       11.66      1.37 o
   2  11   7        9.67        7.84      1.51 o
   3  11   7       13.73       15.42      1.69 o
   4  11   7       13.53       14.44      1.98 o
   1  12   7        0.01        0.00      2.13 o
   2  12   7        3.22        4.63      1.72 o
  -2 -10   8        0.01        0.00      1.57 o
  -1 -10   8        7.74        7.72      1.46 o
   0 -10   8        3.37        3.89      1.53 o
  -3  -9   8        2.88        1.69      1.59 o
  -2  -9   8        2.59        3.80      1.56 o
  -1  -9   8       27.88       29.85      1.86 o
   0  -9   8        0.00        0.00      1.16 o
   1  -9   8       24.72       26.82      2.67 o
   2  -9   8        0.93        1.74      1.53 o
  -4  -8   8       13.33       26.78      2.41 o
  -3  -8   8        1.39        0.00      1.38 o
  -2  -8   8        6.23        3.03      1.52 o
  -1  -8   8        0.12        0.21      1.06 o
   0  -8   8       27.86       30.58      1.85 o
   1  -8   8        0.30        0.55      1.20 o
   2  -8   8        1.77        1.79      1.22 o
  -4  -7   8       28.37       29.41      2.44 o
  -3  -7   8        1.89        1.97      1.35 o
  -2  -7   8       13.44       12.00      1.45 o
  -1  -7   8      110.94      117.33      3.93 o
   0  -7   8       68.42       76.41      2.59 o
   1  -7   8        0.88        0.49      0.99 o
   2  -7   8        0.01        0.03      1.19 o
   3  -7   8       55.27       59.50      4.90 o
  -5  -6   8        2.67        1.28      1.81 o
  -4  -6   8       36.72       35.06      2.23 o
  -3  -6   8        0.07        0.82      1.15 o
  -2  -6   8      173.90      179.43      3.76 o
  -1  -6   8       16.80       19.50      1.35 o
   0  -6   8       29.14       29.10      1.21 o
   1  -6   8       21.52       23.32      1.42 o
   2  -6   8       16.36       14.49      1.60 o
   3  -6   8       27.30       27.41      2.28 o
   4  -6   8       58.57       63.04      3.09 o
  -5  -5   8        8.39        5.42      1.97 o
  -4  -5   8        2.89        1.56      1.46 o
  -3  -5   8        2.34        3.02      1.16 o
  -2  -5   8        0.38        0.57      0.90 o
  -1  -5   8       30.82       28.24      1.40 o
   0  -5   8       97.82      104.11      2.08 o
   1  -5   8       19.47       19.79      1.11 o
   2  -5   8      388.63      386.79      4.92 o
   3  -5   8       12.73       11.78      1.28 o
   4  -5   8       10.67       11.28      1.69 o
  -5  -4   8        2.90        2.76      1.56 o
  -4  -4   8        0.87       15.62      2.05 o
  -3  -4   8       10.05       10.50      1.46 o
  -2  -4   8      120.04      122.45      2.85 o
  -1  -4   8       14.15       14.35      0.61 o
   0  -4   8       55.82       58.63      2.00 o
   1  -4   8       32.70       31.79      1.45 o
   2  -4   8      204.98      205.59      3.29 o
   3  -4   8      117.54      112.86      2.81 o
   4  -4   8        1.37        2.46      1.35 o
  -5  -3   8        9.32       10.32      1.63 o
  -4  -3   8        2.19        0.70      1.39 o
  -3  -3   8        5.28        5.39      1.35 o
  -2  -3   8       44.41       43.02      1.78 o
  -1  -3   8      429.20      421.13      4.88 o
   0  -3   8        7.51        6.38      0.46 o
   1  -3   8      101.15      103.85      1.97 o
   2  -3   8        5.36        4.63      0.74 o
   3  -3   8       28.77       32.15      1.65 o
   4  -3   8       33.79       34.54      2.18 o
   5  -3   8        3.29        1.89      1.60 o
  -5  -2   8        0.13        0.70      1.59 o
  -4  -2   8        4.24        4.95      1.44 o
  -3  -2   8       20.50       21.65      1.35 o
  -2  -2   8      175.31      165.06      3.69 o
  -1  -2   8       77.19       71.50      1.40 o
   0  -2   8        7.45        5.53      0.49 o
   1  -2   8       86.39       87.79      1.52 o
   2  -2   8       95.17       91.02      1.90 o
   3  -2   8      148.27      141.56      4.34 o
   4  -2   8        0.50        0.00      1.32 o
   5  -2   8       10.05        9.25      1.54 o
  -5  -1   8        8.53        7.39      1.60 o
  -4  -1   8       30.58       30.85      1.86 o
  -3  -1   8      237.89      244.72      5.22 o
  -2  -1   8        1.62        1.11      0.75 o
  -1  -1   8      180.21      176.85      3.18 o
   0  -1   8      347.60      351.29      4.77 o
   1  -1   8        1.04        0.21      0.37 o
   2  -1   8      147.33      137.89      2.55 o
   3  -1   8       18.68       19.37      1.59 o
   4  -1   8      259.81      252.62      5.15 o
   5  -1   8        7.13        9.36      1.67 o
  -5   0   8        7.43        9.44      1.56 o
  -4   0   8        0.59        4.58      1.26 o
  -3   0   8        2.60        2.97      1.13 o
  -2   0   8      308.29      291.90      3.84 o
  -1   0   8        0.19        0.54      0.26 o
   0   0   8       18.72       18.20      0.96 o
   1   0   8      571.37      585.92      5.80 o
   2   0   8        0.57        0.20      0.73 o
   3   0   8       99.31      107.42      3.77 o
   4   0   8        4.04        6.11      1.42 o
   5   0   8       16.57       17.91      1.77 o
   6   0   8        0.14        0.00      1.76 o
  -5   1   8       12.52       12.56      1.64 o
  -4   1   8       79.51       86.46      2.97 o
  -3   1   8       48.68       49.20      2.06 o
  -2   1   8       76.35       75.62      2.16 o
  -1   1   8       12.71       11.74      0.63 o
   0   1   8        3.20        1.72      0.46 o
   1   1   8      159.38      152.06      4.12 o
   2   1   8      123.43      122.82      2.83 o
   3   1   8       44.10       39.14      2.61 o
   4   1   8        6.11        5.83      1.30 o
   5   1   8       10.43        9.76      1.63 o
   6   1   8       27.76       25.65      2.19 o
  -5   2   8       16.33       19.32      2.43 o
  -4   2   8      112.32      109.12      4.47 o
  -3   2   8       10.87        9.03      1.16 o
  -2   2   8       23.66       21.52      1.27 o
  -1   2   8      210.96      207.27      2.86 o
   0   2   8       91.74       96.05      1.79 o
   1   2   8       41.20       35.23      1.00 o
   2   2   8        5.64        5.66      0.78 o
   3   2   8       26.75       25.29      1.76 o
   4   2   8       77.36       71.63      2.84 o
   5   2   8       10.45       11.12      1.70 o
   6   2   8        1.73        0.89      1.68 o
  -4   3   8       23.22       23.97      2.20 o
  -3   3   8       26.53       28.47      1.67 o
  -2   3   8        5.17        5.51      0.87 o
  -1   3   8       45.17       49.98      1.58 o
   0   3   8       38.34       36.87      1.17 o
   1   3   8       33.49       33.29      1.38 o
   2   3   8       44.84       42.35      1.07 o
   3   3   8       38.74       37.13      1.87 o
   4   3   8      115.87      113.24      4.71 o
   5   3   8      139.96      120.59      4.30 o
   6   3   8        7.71        7.19      1.86 o
  -4   4   8       21.05       26.43      2.50 o
  -3   4   8        1.82        0.94      1.43 o
  -2   4   8       12.77       12.40      1.55 o
  -1   4   8       56.28       51.92      1.86 o
   0   4   8        3.99       12.64      1.15 o
   1   4   8       47.79       51.91      1.13 o
   2   4   8      282.85      276.96      5.19 o
   3   4   8        0.29        0.04      1.02 o
   4   4   8        9.90       16.48      2.18 o
   5   4   8      125.93      106.98      6.15 o
   6   4   8        3.77        2.35      1.87 o
  -4   5   8        1.98        1.38      1.97 o
  -3   5   8      108.53      115.93      4.09 o
  -2   5   8        0.14        0.00      1.35 o
  -1   5   8        2.71        1.85      0.73 o
   0   5   8        1.16        1.01      0.74 o
   1   5   8       21.59       16.14      0.89 o
   2   5   8      125.74      121.57      3.56 o
   3   5   8      153.67      147.74      3.53 o
   4   5   8        2.23        1.57      1.56 o
   5   5   8        0.21        0.00      1.96 o
   6   5   8        1.94        1.47      2.09 o
  -3   6   8       24.05       25.36      2.05 o
  -2   6   8       16.36       15.38      1.83 o
  -1   6   8       65.15       63.78      2.64 o
   0   6   8        6.23        6.39      0.99 o
   1   6   8       38.75       33.03      1.31 o
   2   6   8        8.99        7.19      1.01 o
   3   6   8        0.27        0.77      0.96 o
   4   6   8       15.20        9.88      1.72 o
   5   6   8        5.92        4.79      1.85 o
   6   6   8        1.80        3.37      2.17 o
  -3   7   8        6.57        7.25      1.53 o
  -2   7   8       44.63       48.64      2.84 o
  -1   7   8       16.71       16.16      1.57 o
   0   7   8        2.53        1.27      0.84 o
   1   7   8        4.57        5.34      1.02 o
   2   7   8       37.35       44.03      1.89 o
   3   7   8      239.87      244.55      4.82 o
   4   7   8        3.64        3.95      1.38 o
   5   7   8       36.53       34.40      2.88 o
  -2   8   8        2.31        1.96      1.61 o
  -1   8   8        0.57        0.24      1.38 o
   0   8   8       81.74       79.21      3.00 o
   1   8   8       18.37       12.39      1.32 o
   2   8   8       40.51       46.38      1.92 o
   3   8   8        7.01        5.49      1.50 o
   4   8   8       89.13       76.75      3.17 o
   5   8   8        3.31        2.13      1.77 o
  -2   9   8       60.50       66.10      4.16 o
  -1   9   8        1.51        0.77      2.04 o
   0   9   8        3.56        2.37      1.76 o
   1   9   8       35.89       31.82      2.10 o
   2   9   8        0.00        0.00      1.01 o
   3   9   8       17.15       15.25      1.88 o
   4   9   8       42.03       36.15      2.59 o
   5   9   8        1.19        0.53      1.90 o
  -1  10   8       25.73       30.59      3.30 o
   0  10   8       11.39       10.41      2.14 o
   1  10   8        0.58        0.00      1.34 o
   2  10   8       40.44       42.07      2.30 o
   3  10   8        3.06        3.56      1.49 o
   4  10   8        0.53        0.15      1.59 o
   0  11   8        0.01        1.25      1.90 o
   1  11   8       33.56       34.21      2.79 o
   2  11   8        2.78        2.97      1.43 o
   3  11   8       11.03       10.51      1.76 o
  -3  -9   9        0.06        0.84      1.56 o
  -2  -9   9        7.53       12.59      1.92 o
  -1  -9   9        9.91       14.18      1.63 o
   0  -9   9        6.14        8.36      1.30 o
   1  -9   9        0.93        1.89      1.48 o
  -3  -8   9        6.16        4.49      1.60 o
  -2  -8   9       25.83       29.19      2.48 o
  -1  -8   9       13.17       14.15      1.57 o
   0  -8   9        5.05        4.93      1.10 o
   1  -8   9        0.95        1.17      1.26 o
   2  -8   9        2.29        2.48      1.52 o
  -4  -7   9        2.10        2.41      1.59 o
  -3  -7   9        3.76        3.97      1.63 o
  -2  -7   9        0.02        0.00      1.50 o
  -1  -7   9        2.63        2.20      1.09 o
   0  -7   9       10.07       10.56      1.23 o
   1  -7   9       29.65       30.15      2.10 o
   2  -7   9        7.33        9.12      1.40 o
   3  -7   9        3.20        2.51      1.68 o
  -4  -6   9       91.33       90.77      3.52 o
  -3  -6   9        2.47        3.30      1.29 o
  -2  -6   9        9.68        8.99      1.36 o
  -1  -6   9        6.05        7.32      1.37 o
   0  -6   9        0.17        0.00      0.92 o
   1  -6   9        1.33        0.71      0.92 o
   2  -6   9       18.16       22.28      1.48 o
   3  -6   9        2.28        4.66      1.45 o
  -4  -5   9       42.11       41.42      2.57 o
  -3  -5   9        9.51       10.94      1.44 o
  -2  -5   9        8.34        8.30      1.07 o
  -1  -5   9       19.35       18.54      1.48 o
   0  -5   9       81.22       86.48      2.20 o
   1  -5   9        8.45        8.91      0.89 o
   2  -5   9      136.40      135.19      2.87 o
   3  -5   9        4.27        5.06      1.36 o
   4  -5   9        0.88        1.68      1.54 o
  -5  -4   9       12.92       10.67      1.72 o
  -4  -4   9        0.57        1.29      1.41 o
  -3  -4   9        1.24        1.68      1.21 o
  -2  -4   9       66.80       64.04      2.20 o
  -1  -4   9        0.22        0.00      0.51 o
   0  -4   9      100.72      100.03      2.21 o
   1  -4   9       55.45       56.61      1.61 o
   2  -4   9      113.21      115.00      2.75 o
   3  -4   9       87.20      102.68      2.78 o
   4  -4   9       69.04       73.67      3.02 o
  -5  -3   9        6.26        8.44      1.58 o
  -4  -3   9        0.20        0.57      1.45 o
  -3  -3   9       20.94       25.86      1.90 o
  -2  -3   9       30.80       28.23      1.86 o
  -1  -3   9       68.69       67.04      1.77 o
   0  -3   9        2.55        4.33      0.66 o
   1  -3   9        0.64        0.24      0.58 o
   2  -3   9        3.27        3.15      0.77 o
   3  -3   9       21.65       20.26      1.40 o
   4  -3   9      199.15      208.34      8.15 o
   5  -3   9       12.63       15.17      1.88 o
  -5  -2   9        0.14        0.07      1.70 o
  -4  -2   9        6.21        4.29      1.50 o
  -3  -2   9       66.97       65.23      2.76 o
  -2  -2   9        9.17        8.48      0.99 o
  -1  -2   9       27.18       33.10      1.28 o
   0  -2   9        1.38        1.83      0.48 o
   1  -2   9        8.09        7.06      0.68 o
   2  -2   9      260.47      263.05      3.07 o
   3  -2   9       16.64       19.09      1.65 o
   4  -2   9        1.06        0.00      1.45 o
   5  -2   9        1.05        0.94      1.75 o
  -5  -1   9        1.64        1.15      1.73 o
  -4  -1   9       11.71       11.14      1.35 o
  -3  -1   9      261.84      253.91      5.27 o
  -2  -1   9      101.89       98.79      3.02 o
  -1  -1   9       30.97       35.77      1.49 o
   0  -1   9       36.48       35.74      1.17 o
   1  -1   9       96.32       92.72      1.51 o
   2  -1   9      183.17      198.59      3.20 o
   3  -1   9      298.47      287.88      4.90 o
   4  -1   9        6.51        6.02      1.48 o
   5  -1   9        8.56        8.35      1.64 o
  -5   0   9        0.34        0.50      1.76 o
  -4   0   9        0.02        0.11      1.32 o
  -3   0   9        6.75        7.12      1.41 o
  -2   0   9       83.69       84.92      2.83 o
  -1   0   9        3.67        2.86      0.29 o
   0   0   9        4.29        6.05      0.64 o
   1   0   9       19.04       18.46      0.99 o
   2   0   9       37.82       36.78      1.49 o
   3   0   9      260.84      243.85      4.35 o
   4   0   9       52.36       55.13      2.65 o
   5   0   9        0.88        0.74      1.60 o
  -4   1   9       57.18       58.96      2.55 o
  -3   1   9       33.80       35.72      1.84 o
  -2   1   9      102.95      100.34      3.20 o
  -1   1   9        5.99        6.04      0.53 o
   0   1   9        7.33        9.05      0.98 o
   1   1   9       51.18       47.84      1.58 o
   2   1   9      153.63      155.15      3.13 o
   3   1   9       13.46       17.48      1.54 o
   4   1   9       47.53       41.68      2.35 o
   5   1   9        3.36        3.47      1.55 o
  -4   2   9        9.68        7.80      1.58 o
  -3   2   9      105.79      107.54      2.99 o
  -2   2   9        0.00        0.73      0.99 o
  -1   2   9      241.83      234.33      3.13 o
   0   2   9        0.24        0.38      0.53 o
   1   2   9      275.97      264.72      4.07 o
   2   2   9      180.91      169.25      3.35 o
   3   2   9      117.88      115.08      3.50 o
   4   2   9        3.41        2.46      1.45 o
   5   2   9        3.75        1.44      1.51 o
  -4   3   9      150.97      153.33      5.95 o
  -3   3   9       17.46       20.85      1.91 o
  -2   3   9        5.84        6.46      1.03 o
  -1   3   9       33.98       32.49      1.42 o
   0   3   9       50.51       52.48      1.34 o
   1   3   9      225.87      223.53      4.16 o
   2   3   9        1.94        2.03      0.78 o
   3   3   9       38.21       37.97      2.25 o
   4   3   9        2.14        2.21      1.97 o
   5   3   9        1.01        0.76      1.63 o
   6   3   9        0.74        0.01      1.85 o
  -4   4   9      168.63      174.85      5.39 o
  -3   4   9       42.66       41.16      2.56 o
  -2   4   9        0.75        0.19      1.19 o
  -1   4   9       31.71       33.30      1.61 o
   0   4   9      287.51      292.11      3.90 o
   1   4   9      243.01      242.81      2.98 o
   2   4   9      682.63      664.62      5.74 o
   3   4   9       85.70       80.27      2.98 o
   4   4   9       25.56       29.43      2.59 o
   5   4   9        5.06        2.60      1.90 o
   6   4   9        4.27        5.50      1.99 o
  -3   5   9        4.48        3.28      1.51 o
  -2   5   9        0.22        0.00      1.46 o
  -1   5   9        3.84        5.25      0.85 o
   0   5   9       37.39       36.79      1.54 o
   1   5   9       21.72       18.66      1.17 o
   2   5   9      779.30      759.36      7.02 o
   3   5   9       12.02        9.86      1.18 o
   4   5   9       32.44       30.44      2.53 o
   5   5   9        0.66        0.00      2.18 o
  -3   6   9       13.21       13.41      1.82 o
  -2   6   9        0.31        0.83      1.61 o
  -1   6   9       50.68       45.70      2.31 o
   0   6   9      104.15       98.84      2.47 o
   1   6   9      100.79       99.74      2.35 o
   2   6   9        1.85        1.85      1.05 o
   3   6   9       11.45       13.48      1.43 o
   4   6   9      101.13      107.82      4.19 o
   5   6   9       21.17       16.57      2.12 o
  -3   7   9       15.04       15.04      2.26 o
  -2   7   9       36.63       34.96      2.87 o
  -1   7   9       25.05       20.90      1.82 o
   0   7   9       45.67       37.58      1.69 o
   1   7   9        7.74        5.48      1.17 o
   2   7   9       11.91       13.67      1.40 o
   3   7   9        3.50        3.49      1.20 o
   4   7   9        0.47        0.21      1.65 o
   5   7   9        0.51        1.16      2.03 o
  -2   8   9        4.12        4.91      2.05 o
  -1   8   9        0.98        0.81      2.03 o
   0   8   9       69.26       73.78      3.44 o
   1   8   9        0.26        1.13      1.31 o
   2   8   9       30.25       28.36      1.95 o
   3   8   9      108.48      110.79      3.59 o
   4   8   9        1.05        0.83      1.76 o
   5   8   9        2.98        2.07      1.99 o
  -1   9   9        3.21        3.20      2.40 o
   0   9   9        7.77        7.09      1.81 o
   1   9   9       50.69       46.00      3.58 o
   2   9   9        0.09        0.00      1.17 o
   3   9   9       47.09       57.52      3.32 o
   4   9   9       11.11       11.79      1.93 o
   0  10   9        0.29        0.00      1.75 o
   1  10   9        9.58        8.10      1.39 o
   2  10   9        0.19        1.67      1.48 o
   3  10   9        0.40        0.00      1.48 o
   4  10   9       10.78       12.90      2.01 o
   1  11   9        2.19        2.06      1.57 o
   2  11   9       30.69       38.08      2.68 o
  -1  -9  10       25.54       27.74      2.46 o
  -3  -8  10        3.67        3.54      1.75 o
  -2  -8  10        3.94        5.34      1.48 o
  -1  -8  10        0.00        0.40      1.29 o
   0  -8  10        1.98        2.69      1.50 o
   1  -8  10        6.48        6.65      1.49 o
  -3  -7  10        3.17        3.37      1.69 o
  -2  -7  10        0.58        0.46      1.52 o
  -1  -7  10        4.32        3.75      1.19 o
   0  -7  10       19.98       21.48      2.43 o
   1  -7  10       48.74       49.79      3.36 o
   2  -7  10        3.31        4.04      1.57 o
  -4  -6  10        1.27        2.01      1.87 o
  -3  -6  10        0.24        1.64      1.40 o
  -2  -6  10        2.63        2.42      1.41 o
  -1  -6  10        2.50        1.54      1.12 o
   0  -6  10       78.70       81.87      2.68 o
   1  -6  10      213.01      211.75      4.13 o
   2  -6  10        1.87        0.00      1.25 o
   3  -6  10        1.40        0.89      1.41 o
  -4  -5  10        0.44        0.55      1.63 o
  -3  -5  10        4.82        5.89      1.31 o
  -2  -5  10       20.58       21.87      2.10 o
  -1  -5  10        0.46        1.20      1.00 o
   0  -5  10        4.77        5.10      0.82 o
   1  -5  10       44.09       43.48      2.02 o
   2  -5  10        2.22        2.48      1.14 o
   3  -5  10        6.16        6.33      1.48 o
  -4  -4  10        0.90        0.00      1.61 o
  -3  -4  10       14.99       12.90      1.46 o
  -2  -4  10       23.98       23.21      1.50 o
  -1  -4  10        8.40        9.54      1.07 o
   0  -4  10       34.96       36.83      1.44 o
   1  -4  10        1.51        1.17      0.68 o
   2  -4  10       21.60       21.02      1.69 o
   3  -4  10       40.25       44.40      2.33 o
   4  -4  10        2.54        3.19      1.69 o
  -4  -3  10        0.18        0.44      1.52 o
  -3  -3  10        0.22        0.00      1.30 o
  -2  -3  10       30.03       30.35      1.65 o
  -1  -3  10        7.33        4.67      0.69 o
   0  -3  10        0.10        0.24      0.60 o
   1  -3  10       42.96       38.65      1.36 o
   2  -3  10       38.27       39.55      1.92 o
   3  -3  10       97.74       98.82      3.24 o
   4  -3  10        0.16        0.00      1.54 o
  -4  -2  10        0.86        1.23      1.69 o
  -3  -2  10        0.13        0.29      1.32 o
  -2  -2  10        0.00        0.00      0.86 o
  -1  -2  10       44.35       50.45      1.64 o
   0  -2  10        0.19        0.63      0.54 o
   1  -2  10       11.26        9.06      0.77 o
   2  -2  10       27.48       25.61      1.44 o
   3  -2  10        1.99        2.67      1.44 o
   4  -2  10        0.80        0.00      1.61 o
  -4  -1  10        0.33        0.95      1.48 o
  -3  -1  10       41.36       37.71      2.35 o
  -2  -1  10        3.19        3.29      1.11 o
  -1  -1  10       38.48       34.19      1.45 o
   0  -1  10      295.58      283.91      4.17 o
   1  -1  10        0.10        0.73      0.57 o
   2  -1  10       30.00       30.01      2.09 o
   3  -1  10      328.12      331.96      6.02 o
   4  -1  10       10.25        7.46      1.52 o
   5  -1  10        0.88        0.13      1.79 o
  -4   0  10       13.31       11.00      1.60 o
  -3   0  10        0.28        0.00      1.40 o
  -2   0  10      111.03      111.63      4.10 o
  -1   0  10        7.79        5.87      0.81 o
   0   0  10        8.08        8.81      0.71 o
   1   0  10        1.86        2.58      0.62 o
   2   0  10       30.47       33.69      1.70 o
   3   0  10       34.50       32.58      2.23 o
   4   0  10       24.34       23.24      1.90 o
   5   0  10        0.03        0.00      1.64 o
  -4   1  10        2.33        1.02      1.73 o
  -3   1  10       12.08       12.31      1.41 o
  -2   1  10        0.66        1.42      1.18 o
  -1   1  10       82.16       82.91      2.71 o
   0   1  10        4.88        4.36      0.91 o
   1   1  10      107.61      101.91      2.35 o
   2   1  10      579.18      577.04      7.94 o
   3   1  10      115.40      104.28      5.19 o
   4   1  10       58.90       55.62      2.67 o
   5   1  10       13.17       12.35      1.81 o
  -4   2  10        1.32        2.39      1.80 o
  -3   2  10       19.51       18.22      2.08 o
  -2   2  10       20.19       20.81      1.61 o
  -1   2  10       32.25       31.18      1.22 o
   0   2  10       14.02       14.90      0.89 o
   1   2  10       36.94       35.04      1.44 o
   2   2  10      164.86      168.83      3.35 o
   3   2  10      120.16      119.20      3.89 o
   4   2  10      108.31      100.67      3.76 o
   5   2  10        7.81        7.08      1.61 o
  -4   3  10        4.82        5.22      1.96 o
  -3   3  10        0.41        2.98      1.57 o
  -2   3  10       12.74       12.18      1.63 o
  -1   3  10        6.17        5.67      0.85 o
   0   3  10      166.14      171.78      2.50 o
   1   3  10      667.34      653.83      6.23 o
   2   3  10      115.82      112.05      2.56 o
   3   3  10        4.36        2.71      1.27 o
   4   3  10        2.56        2.40      1.88 o
   5   3  10        0.23        0.00      1.68 o
  -3   4  10        0.17        0.00      1.73 o
  -2   4  10        0.09        0.00      1.41 o
  -1   4  10        2.16        3.12      0.89 o
   0   4  10        2.91        2.02      0.76 o
   1   4  10      442.56      441.07      5.72 o
   2   4  10      198.12      202.33      3.36 o
   3   4  10        1.00        1.30      1.07 o
   4   4  10        0.03        1.07      1.84 o
   5   4  10        2.02        2.82      1.90 o
  -3   5  10        7.61        5.52      1.89 o
  -2   5  10        4.97        4.73      1.49 o
  -1   5  10        9.46        8.86      1.50 o
   0   5  10       37.34       35.47      1.60 o
   1   5  10       22.81       24.11      1.37 o
   2   5  10       55.74       53.53      1.79 o
   3   5  10       12.89       13.24      1.32 o
   4   5  10        3.20        1.65      1.64 o
   5   5  10        1.27        1.71      2.30 o
  -3   6  10        0.46        1.52      1.97 o
  -2   6  10        0.85        0.00      1.48 o
  -1   6  10        0.26        0.00      1.20 o
   0   6  10       38.73       45.75      1.80 o
   1   6  10      189.04      198.10      4.40 o
   2   6  10       51.34       46.93      2.23 o
   3   6  10       71.35       70.35      2.79 o
   4   6  10        0.84        2.42      1.72 o
   5   6  10        2.86        7.40      2.37 o
  -2   7  10        0.05        0.53      1.60 o
  -1   7  10       49.68       45.55      2.58 o
   0   7  10       36.24       42.78      2.70 o
   1   7  10      121.06      129.39      5.72 o
   2   7  10       26.67       24.77      1.79 o
   3   7  10       50.18       47.24      2.33 o
   4   7  10        0.24        1.81      1.89 o
   5   7  10        0.99        3.98      2.03 o
  -1   8  10       19.63       20.03      2.67 o
   0   8  10      106.14      103.86      4.43 o
   1   8  10        3.32        4.79      1.34 o
   2   8  10       38.50       34.16      2.05 o
   3   8  10       19.21       22.46      2.17 o
   4   8  10       19.28       19.94      2.53 o
  -1   9  10       53.82       54.60      4.31 o
   0   9  10       88.55       92.02      4.10 o
   1   9  10       15.43       17.59      1.74 o
   2   9  10       24.10       26.54      2.20 o
   3   9  10        4.79        6.44      1.86 o
   4   9  10        2.23        0.00      1.87 o
   1  10  10        3.53        4.14      1.60 o
   2  10  10        7.19       10.51      1.80 o
   3  10  10       40.88       47.94      3.41 o
  -1  -8  11        1.63        2.65      1.62 o
   0  -8  11        5.44        5.02      1.65 o
  -2  -7  11        1.35        2.46      1.72 o
  -1  -7  11        4.45        4.41      1.30 o
   0  -7  11        0.21        0.07      1.56 o
   1  -7  11       59.04       64.80      3.69 o
  -3  -6  11        2.99        3.86      1.55 o
  -2  -6  11        2.86        1.82      1.52 o
  -1  -6  11        2.15        2.46      1.26 o
   0  -6  11       13.21       16.37      1.85 o
   1  -6  11       25.99       31.75      2.14 o
   2  -6  11        3.15        3.72      1.65 o
  -3  -5  11        0.10        0.00      1.45 o
  -2  -5  11       16.80       19.94      1.69 o
  -1  -5  11        7.02        5.22      1.26 o
   0  -5  11        0.17        0.00      1.26 o
   1  -5  11        1.74        1.98      1.17 o
   2  -5  11        0.11        0.00      1.23 o
   3  -5  11       16.52       18.38      1.87 o
  -4  -4  11        0.75        0.00      1.77 o
  -3  -4  11        4.40        2.17      1.43 o
  -2  -4  11       11.55        7.81      1.35 o
  -1  -4  11        7.74        7.75      1.08 o
   0  -4  11        0.37        1.32      1.22 o
   1  -4  11        6.76        6.09      0.92 o
   2  -4  11        5.23        3.69      1.20 o
   3  -4  11        6.38        3.99      1.45 o
  -4  -3  11       13.99       11.59      1.60 o
  -3  -3  11       11.39       11.07      1.53 o
  -2  -3  11        1.44        1.64      1.31 o
  -1  -3  11        0.83        0.97      0.97 o
   0  -3  11      145.02      130.50      2.63 o
   1  -3  11       54.67       45.98      1.74 o
   2  -3  11       12.43       10.90      1.23 o
   3  -3  11        0.09        0.00      1.29 o
   4  -3  11       20.52       22.28      2.15 o
  -4  -2  11        8.13        6.69      1.74 o
  -3  -2  11        7.17        7.12      1.43 o
  -2  -2  11        2.55        4.82      1.10 o
  -1  -2  11        1.07        0.64      0.73 o
   0  -2  11       54.96       52.03      1.66 o
   1  -2  11        0.58        0.90      0.80 o
   2  -2  11       75.99       74.45      2.36 o
   3  -2  11       35.40       33.58      2.25 o
   4  -2  11        1.49        1.25      1.74 o
  -4  -1  11        0.01        0.00      1.91 o
  -3  -1  11        2.54        2.84      1.41 o
  -2  -1  11       11.82       12.71      1.73 o
  -1  -1  11        3.38        2.09      0.89 o
   0  -1  11        6.57        3.46      0.65 o
   1  -1  11        4.56        4.55      0.80 o
   2  -1  11       14.01       12.14      1.20 o
   3  -1  11        5.01        5.48      1.47 o
   4  -1  11        0.64        0.38      1.66 o
  -4   0  11        0.06        0.00      1.70 o
  -3   0  11        8.18        4.98      1.45 o
  -2   0  11       54.09       56.60      2.58 o
  -1   0  11      120.26      110.34      2.58 o
   0   0  11       43.73       41.47      1.67 o
   1   0  11        0.20        1.16      0.91 o
   2   0  11        0.06        0.00      0.99 o
   3   0  11        4.82        2.49      1.36 o
   4   0  11        4.58        2.00      1.71 o
   5   0  11       10.03        9.25      1.92 o
  -4   1  11        0.03        1.52      2.09 o
  -3   1  11        0.03        0.37      1.59 o
  -2   1  11       56.19       54.28      2.52 o
  -1   1  11        4.93        5.91      0.91 o
   0   1  11       14.73       14.01      1.14 o
   1   1  11       18.48       18.85      1.13 o
   2   1  11       18.13       15.38      1.24 o
   3   1  11        0.39        0.04      1.49 o
   4   1  11       24.43       24.71      2.17 o
   5   1  11        2.38        0.76      1.77 o
  -3   2  11        4.45        3.52      1.66 o
  -2   2  11        2.84        2.26      1.41 o
  -1   2  11       82.16       81.30      2.48 o
   0   2  11       49.64       50.11      1.84 o
   1   2  11       57.96       59.66      2.12 o
   2   2  11       19.03       20.58      1.43 o
   3   2  11       40.94       43.96      2.70 o
   4   2  11       65.64       65.05      3.20 o
   5   2  11        0.24        0.00      1.87 o
  -3   3  11        0.87        0.07      1.71 o
  -2   3  11        6.51        8.56      1.46 o
  -1   3  11       36.59       37.36      1.88 o
   0   3  11        8.12        8.55      1.15 o
   1   3  11      253.12      252.14      4.07 o
   2   3  11        4.58        3.97      0.94 o
   3   3  11        0.01        0.82      1.61 o
   4   3  11        3.73        3.57      1.84 o
   5   3  11        1.90        2.01      1.75 o
  -3   4  11        0.47        1.74      1.90 o
  -2   4  11       19.86       23.70      2.17 o
  -1   4  11       78.56       81.78      4.56 o
   0   4  11        6.31        8.18      1.15 o
   1   4  11        4.79        3.63      0.88 o
   2   4  11       62.66       62.81      2.03 o
   3   4  11       17.28       15.04      1.54 o
   4   4  11        1.12        0.00      1.99 o
   5   4  11       11.59       12.05      2.33 o
  -2   5  11      100.36      112.16      4.19 o
  -1   5  11        0.00        0.05      1.22 o
   0   5  11        0.78        0.94      0.86 o
   1   5  11        1.32        1.45      0.90 o
   2   5  11        1.02        0.27      1.12 o
   3   5  11       21.84       21.06      1.85 o
   4   5  11        0.01        1.14      1.93 o
   5   5  11        0.91        1.85      2.10 o
  -2   6  11        0.34        1.17      1.59 o
  -1   6  11        1.09        1.40      1.22 o
   0   6  11       79.20       80.91      2.43 o
   1   6  11      277.62      290.43      5.46 o
   2   6  11        0.03        0.00      1.17 o
   3   6  11       11.43       12.75      1.53 o
   4   6  11       18.63       21.44      2.43 o
  -1   7  11        4.54        5.16      1.76 o
   0   7  11       21.93       22.83      2.13 o
   1   7  11       59.52       57.36      2.67 o
   2   7  11      125.12      127.78      3.69 o
   3   7  11       49.74       54.09      2.62 o
   4   7  11        1.62        0.23      1.93 o
  -1   8  11       27.65       32.97      3.72 o
   0   8  11        0.32        0.92      1.68 o
   1   8  11        0.90        0.47      1.38 o
   2   8  11        5.96        7.69      1.39 o
   3   8  11       18.95       23.23      2.18 o
   4   8  11        4.20        5.80      2.04 o
   0   9  11       65.59       68.24      3.76 o
   1   9  11       35.20       38.19      2.82 o
   2   9  11       12.20       17.76      1.78 o
   3   9  11        1.16        2.43      1.76 o
  -1  -7  12        0.11        1.58      1.61 o
   0  -7  12        3.35        2.99      1.96 o
  -2  -6  12        1.20        0.00      1.73 o
  -1  -6  12        9.47       11.70      1.80 o
   0  -6  12        0.84        3.59      2.28 o
   1  -6  12       22.65       24.35      2.47 o
  -2  -5  12        0.45        2.32      1.46 o
  -1  -5  12        6.43        6.36      1.35 o
   0  -5  12        6.69        7.60      2.10 o
   1  -5  12       37.67       34.24      2.78 o
   2  -5  12       27.57       21.96      1.92 o
  -3  -4  12        2.90        3.59      1.48 o
  -2  -4  12        3.75        6.37      1.41 o
  -1  -4  12       13.04       12.89      1.35 o
   0  -4  12        1.15        2.58      1.19 o
   1  -4  12        8.76       12.75      1.49 o
   2  -4  12       32.57       34.64      2.07 o
   3  -4  12        0.48        1.79      1.54 o
  -3  -3  12        6.52        6.38      1.62 o
  -2  -3  12       25.65       27.33      2.01 o
  -1  -3  12       17.48       17.62      1.47 o
   0  -3  12        0.82        0.43      1.02 o
   1  -3  12       28.58       27.24      1.58 o
   2  -3  12        0.03        0.60      1.08 o
   3  -3  12        3.73        6.35      1.59 o
  -3  -2  12       13.05       13.07      2.19 o
  -2  -2  12        4.88        3.33      1.35 o
  -1  -2  12       12.22       11.89      1.27 o
   0  -2  12        4.34        5.80      0.90 o
   1  -2  12        9.55        9.91      1.05 o
   2  -2  12        0.61        1.06      1.02 o
   3  -2  12        1.54        1.66      1.43 o
  -3  -1  12        5.97        5.45      1.77 o
  -2  -1  12       18.61       22.32      1.87 o
  -1  -1  12       11.56        5.76      0.95 o
   0  -1  12       21.53       19.97      1.31 o
   1  -1  12        5.10        3.40      0.89 o
   2  -1  12       51.20       47.40      2.02 o
   3  -1  12        8.83        5.78      1.46 o
   4  -1  12        0.41        0.00      1.71 o
  -3   0  12       21.79       25.48      2.59 o
  -2   0  12        1.63        0.21      1.44 o
  -1   0  12        0.61        1.23      0.97 o
   0   0  12       28.70       24.31      1.44 o
   1   0  12       70.84       72.32      2.43 o
   2   0  12        3.81        4.74      1.11 o
   3   0  12       98.01      100.27      3.62 o
   4   0  12        1.89        5.25      1.71 o
  -3   1  12        2.84        3.10      1.63 o
  -2   1  12        0.15        0.00      1.34 o
  -1   1  12       46.49       43.68      2.18 o
   0   1  12       95.04       92.76      2.58 o
   1   1  12       11.44       10.92      1.19 o
   2   1  12       11.17        9.49      1.11 o
   3   1  12        1.07        1.59      1.43 o
   4   1  12        0.03        0.00      1.67 o
  -3   2  12        2.13        4.51      1.76 o
  -2   2  12        2.62        2.54      1.49 o
  -1   2  12       49.93       49.70      2.05 o
   0   2  12      140.21      140.32      3.11 o
   1   2  12        4.13        4.57      1.00 o
   2   2  12        0.37        0.00      1.00 o
   3   2  12        0.77        0.08      1.60 o
   4   2  12       42.88       61.84      3.41 o
  -3   3  12       11.72       13.10      2.08 o
  -2   3  12        0.78        0.68      1.43 o
  -1   3  12        0.46        0.75      0.99 o
   0   3  12        6.04        6.11      1.11 o
   1   3  12       86.99       82.46      2.75 o
   2   3  12       12.30       12.38      1.32 o
   3   3  12        3.86        5.76      1.75 o
   4   3  12        5.41        4.02      1.80 o
  -2   4  12        9.60        8.25      1.71 o
  -1   4  12        2.26        0.96      1.39 o
   0   4  12        1.15        1.63      0.97 o
   1   4  12       81.52       78.23      2.69 o
   2   4  12       30.13       28.07      1.75 o
   3   4  12       39.42       44.52      3.24 o
   4   4  12       20.80       22.50      2.55 o
  -2   5  12        0.26        0.81      1.67 o
  -1   5  12       12.38       15.84      1.99 o
   0   5  12        0.27        0.16      1.00 o
   1   5  12        0.16        0.00      1.37 o
   2   5  12       96.07      101.20      3.55 o
   3   5  12       26.29       31.41      2.33 o
   4   5  12       24.33       31.21      4.58 o
  -1   6  12        1.26        2.52      1.88 o
   0   6  12        2.85        4.00      1.85 o
   1   6  12        0.75        1.61      1.44 o
   2   6  12        1.14        1.60      1.42 o
   3   6  12        3.51        6.53      1.49 o
   4   6  12       10.28       14.21      2.18 o
  -1   7  12       16.05       19.12      2.34 o
   0   7  12        3.28        5.24      1.99 o
   1   7  12       10.60       14.30      1.85 o
   2   7  12        0.00        0.00      1.30 o
   3   7  12        2.62        4.62      1.78 o
   4   7  12        7.53        9.51      2.09 o
   0   8  12       31.48       25.36      2.92 o
   1   8  12        0.49        1.29      1.87 o
   2   8  12       48.91       55.42      2.70 o
   3   8  12        5.96        6.53      1.95 o
  -1  -5  13        0.02        0.00      1.61 o
   0  -5  13        3.45        3.32      2.26 o
   1  -5  13        4.13        3.84      1.91 o
  -2  -4  13        0.66        0.94      1.60 o
  -1  -4  13        5.41        1.68      1.32 o
   0  -4  13        3.90        5.93      1.65 o
   1  -4  13        0.05        0.00      1.49 o
   2  -4  13       13.88       12.78      2.63 o
  -2  -3  13       11.46       14.27      1.65 o
  -1  -3  13        1.78        1.64      1.18 o
   0  -3  13       10.58       12.48      2.09 o
   1  -3  13       15.31       15.04      1.77 o
   2  -3  13        1.60        0.93      1.31 o
  -2  -2  13        0.11        0.69      1.54 o
  -1  -2  13       20.06       17.56      1.50 o
   0  -2  13        7.42        6.68      1.42 o
   1  -2  13        0.34        0.06      1.12 o
   2  -2  13       23.85       22.01      1.60 o
   3  -2  13        0.16        0.00      1.57 o
  -2  -1  13       22.13       21.98      1.94 o
  -1  -1  13        0.48        0.00      1.28 o
   0  -1  13        0.59        1.57      0.98 o
   1  -1  13        0.11        0.08      1.02 o
   2  -1  13       13.36       14.32      1.33 o
   3  -1  13       14.78       16.89      1.90 o
  -2   0  13        1.19        1.49      1.66 o
  -1   0  13        4.73        4.43      1.08 o
   0   0  13        0.61        0.42      0.92 o
   1   0  13        0.04        0.60      1.06 o
   2   0  13       12.86       10.34      1.25 o
   3   0  13       37.00       33.17      2.35 o
  -2   1  13        0.18        1.02      1.87 o
  -1   1  13        9.34       10.81      1.28 o
   0   1  13      164.27      181.89      4.19 o
   1   1  13        1.53        2.08      1.00 o
   2   1  13        3.76        4.33      1.09 o
   3   1  13        6.67        6.55      1.55 o
   4   1  13       12.45       14.11      1.97 o
  -2   2  13        8.60        5.54      1.67 o
  -1   2  13        9.51       15.15      1.29 o
   0   2  13       69.72       81.77      2.88 o
   1   2  13       21.65       19.74      1.63 o
   2   2  13        1.05        0.52      1.03 o
   3   2  13        0.70        1.50      1.53 o
   4   2  13        0.51        0.59      1.59 o
  -2   3  13        0.48        1.33      1.53 o
  -1   3  13        6.48        5.87      1.21 o
   0   3  13        0.38        0.75      1.07 o
   1   3  13        0.61        0.63      1.09 o
   2   3  13        3.02        4.46      1.15 o
   3   3  13        9.85       12.67      2.03 o
   4   3  13        0.35        0.00      1.82 o
  -1   4  13        0.21        0.79      1.21 o
   0   4  13        6.76        4.18      1.00 o
   1   4  13        8.09        6.82      1.20 o
   2   4  13       20.64       21.00      1.93 o
   3   4  13        1.04        1.04      1.83 o
   4   4  13        7.26        6.79      2.34 o
  -1   5  13       31.78       34.10      2.80 o
   0   5  13        8.04        9.84      2.04 o
   1   5  13       11.95       11.64      1.66 o
   2   5  13       25.51       27.24      2.17 o
   3   5  13        2.50        4.06      1.51 o
   0   6  13        0.34        0.00      2.00 o
   1   6  13       21.06       27.01      2.26 o
   2   6  13        0.10        0.00      1.49 o
   3   6  13        4.50        3.98      1.82 o
   1   7  13        4.94        7.65      2.00 o
   2   7  13       42.41       50.07      2.77 o
  -1  -3  14        2.23        5.26      1.51 o
   0  -3  14        3.13        2.15      2.09 o
   1  -3  14        8.58       10.22      1.73 o
  -1  -2  14        1.91        2.35      1.44 o
   0  -2  14        0.33        0.00      1.31 o
   1  -2  14        6.83        6.72      1.64 o
   2  -2  14       54.28       61.43      2.93 o
  -1  -1  14       12.43       16.37      2.14 o
   0  -1  14        0.00        2.56      1.29 o
   1  -1  14        0.27        0.22      1.18 o
   2  -1  14        0.07        0.99      1.40 o
  -1   0  14       29.47       28.31      2.67 o
   0   0  14        0.13        0.34      1.19 o
   1   0  14        0.09        0.18      1.10 o
   2   0  14        9.58       13.00      1.43 o
  -1   1  14        1.16        1.75      1.33 o
   0   1  14       30.91       32.23      2.06 o
   1   1  14        0.57        1.71      1.15 o
   2   1  14        8.43        7.21      1.42 o
   3   1  14        5.28        5.23      1.68 o
  -1   2  14        4.34        4.01      1.32 o
   0   2  14       57.79       59.76      3.29 o
   1   2  14       23.32       28.66      1.95 o
   2   2  14        1.71        1.42      1.22 o
   3   2  14       10.68       18.14      2.78 o
  -1   3  14        2.63        2.18      1.35 o
   0   3  14       18.78       18.63      2.31 o
   1   3  14       30.64       31.73      2.12 o
   2   3  14       21.15       25.77      2.26 o
   3   3  14        4.09        6.64      1.90 o
   0   4  14        4.91        4.85      1.44 o
   1   4  14        4.35        5.34      1.64 o
   2   4  14        1.44        2.32      1.39 o
   3   4  14        5.46        3.25      2.13 o
   0   5  14        0.34        2.31      1.99 o
   1   5  14        0.36        1.07      1.41 o
   2   5  14        0.57        0.00      1.45 o
   1   1  15        0.58        0.04      1.15 o
   1   2  15        1.72        3.27      1.16 o
 
